# Supplementary material for: Gene Signature of Regulatory T Cells Isolated from Children with Selective IgA Deficiency and Common Variable Immunodeficiency
Source: Cells. 2024 Feb 27;13(5):417. doi: 10.3390/cells13050417 (PMC10930802; doi:10.3390/cells13050417)
Supplement: Supplementary file 1 [file cells-13-00417-s001.zip]

Archive with 2 entries (2 files):
- Supplementary Figure S1.jpg
- Supplementary Table S1.xlsx
