# Supplementary material for: Gene Signature of Regulatory T Cells Isolated from Children with Selective IgA Deficiency and Common Variable Immunodeficiency
Source: Cells. 2024 Feb 27;13(5):417. doi: 10.3390/cells13050417 (PMC10930802; doi:10.3390/cells13050417)
Supplement: Supplementary file 1 [file cells-13-00417-s001.zip › Supplementary Table S1.xlsx]

## Sheet: CVID vs control
ID	CVID Avg (log2)	control Avg (log2)	Fold Change	P-val	FDR P-val	Gene Symbol	Description	Group
TC1700010630.hg.1	12.67	15.33	-6.34	0.0023	0.8975	CCR7	chemokine (C-C motif) receptor 7	Coding
TC0100016135.hg.1	11.4	13.68	-4.83	0.0261	0.8975	SLAMF6	SLAM family member 6	Coding
TC1100009200.hg.1	14.72	16.97	-4.78	0.0151	0.8975	CD3E	CD3e molecule, epsilon (CD3-TCR complex)	Multiple_Complex
TC0300008320.hg.1	11.8	14.02	-4.68	0.0132	0.8975	CD96	CD96 molecule	Multiple_Complex
TC1300009638.hg.1	11.36	13.55	-4.57	0.0459	0.8975	RPS26	Homo sapiens ribosomal protein S26, mRNA (cDNA clone MGC:104291 IMAGE:4287636), complete cds.	Multiple_Complex
TC0100017110.hg.1	12.15	14.25	-4.27	0.005	0.8975	FCMR	Fc fragment of IgM receptor	Multiple_Complex
TC0300011485.hg.1	14.08	16.14	-4.16	7.53e-05	0.8975	FOXP1	forkhead box P1	Multiple_Complex
TC0400011548.hg.1	12.74	14.71	-3.91	0.0008	0.8975	LEF1	lymphoid enhancer-binding factor 1	Multiple_Complex
TC1200010516.hg.1	13.74	15.68	-3.84	0.0146	0.8975	SLC38A1	solute carrier family 38, member 1	Multiple_Complex
TC1000011904.hg.1	12.28	14.19	-3.77	0.0091	0.8975	ABLIM1	actin binding LIM protein 1	Multiple_Complex
TC0X00009265.hg.1	13.84	15.71	-3.65	0.0238	0.8975	GS1-184P14.2		Pseudogene
TC1700007585.hg.1	11.87	13.66	-3.47	0.0054	0.8975	SLFN5	schlafen family member 5	Multiple_Complex
TC1400010617.hg.1	12.07	13.87	-3.47	0.0179	0.8975	PRKCH	protein kinase C, eta	Multiple_Complex
TC1100012775.hg.1	15.14	16.9	-3.41	0.0057	0.8975	ETS1	v-ets avian erythroblastosis virus E26 oncogene homolog 1	Multiple_Complex
TC1700008075.hg.1	13.23	14.95	-3.29	0.037	0.8975	RPS26P8	ribosomal protein S26 pseudogene 8	Pseudogene
TC0800011757.hg.1	11.48	13.16	-3.19	0.0171	0.8975	LINC00861	long intergenic non-protein coding RNA 861	Multiple_Complex
TC0900006626.hg.1	11.28	12.94	-3.17	0.0352	0.8975	RPS26P3	ribosomal protein S26 pseudogene 3	Pseudogene
TC0500007138.hg.1	13.85	15.47	-3.09	0.0386	0.8975	IL7R	interleukin 7 receptor	Multiple_Complex
TC1200012583.hg.1	10.92	12.54	-3.07	0.0053	0.8975	CD27	CD27 molecule	Multiple_Complex
TC0100009241.hg.1	12.36	13.96	-3.04	0.0126	0.8975	S1PR1	sphingosine-1-phosphate receptor 1	Multiple_Complex
TC0700010452.hg.1	12.56	14.13	-2.96	0.0494	0.8975	AC073072.7		Pseudogene
TC1100009202.hg.1	11.18	12.74	-2.94	0.0074	0.8975	CD3G	CD3g molecule, gamma (CD3-TCR complex)	Multiple_Complex
TC1200010109.hg.1	13.79	15.33	-2.92	0.0221	0.8975	LDHB	lactate dehydrogenase B	Multiple_Complex
TC0400011637.hg.1	13.96	15.45	-2.81	0.0399	0.8975	RPS26	Homo sapiens ribosomal protein S26, mRNA (cDNA clone MGC:27148 IMAGE:4807004), complete cds.; Homo sapiens ribosomal protein S26, mRNA (cDNA clone MGC:88201 IMAGE:6388128), complete cds.; Homo sapiens ribosomal protein S26, mRNA (cDNA clone MGC:104291 IMAGE:4287636), complete cds.; Homo sapiens ribosomal protein S26, mRNA (cDNA clone MGC:104292 IMAGE:6726218), complete cds.	Multiple_Complex
TC1100008985.hg.1	13.98	15.45	-2.76	0.0091	0.8975	ATM	ATM serine/threonine kinase	Multiple_Complex
TC0800008392.hg.1	12.15	13.59	-2.73	0.0286	0.8975	RPS26P6	ribosomal protein S26 pseudogene 6 [Source:HGNC Symbol;Acc:HGNC:31090]	Pseudogene
TC0600007268.hg.1	11.82	13.26	-2.7	0.028	0.8975	HIST1H4C	histone cluster 1, H4c	Coding
TC0400011192.hg.1	13.15	14.58	-2.68	0.0013	0.8975	PLAC8	placenta specific 8	Multiple_Complex
TC0500008309.hg.1	11.03	12.44	-2.65	0.0043	0.8975	CAMK4	calcium/calmodulin-dependent protein kinase IV	Multiple_Complex
TC0100016049.hg.1	10.61	11.99	-2.6	0.0078	0.8975	FCRL3	Fc receptor-like 3	Multiple_Complex
TC0100007574.hg.1	14.52	15.9	-2.59	0.0129	0.8975	EPB41	erythrocyte membrane protein band 4.1	Multiple_Complex
TC2000007828.hg.1	12.74	14.11	-2.59	0.0384	0.8975	RPS4XP3	ribosomal protein S4X pseudogene 3 [Source:HGNC Symbol;Acc:HGNC:16251]	Pseudogene
TC0400008380.hg.1	12.23	13.58	-2.55	0.0121	0.8975	CCDC109B	coiled-coil domain containing 109B	Multiple_Complex
TC1400008193.hg.1	11	12.34	-2.53	0.0072	0.8975	EVL	Enah/Vasp-like	Multiple_Complex
TC1200007823.hg.1	13.94	15.26	-2.49	0.0261	0.8975	RPS26	ribosomal protein S26	Multiple_Complex
TC0300009337.hg.1	12.95	14.26	-2.48	0.0007	0.8975	SMC4	structural maintenance of chromosomes 4	Multiple_Complex
TC0800010558.hg.1	11.36	12.67	-2.48	0.0008	0.8975	TOX	thymocyte selection-associated high mobility group box	Multiple_Complex
TC0100017072.hg.1	13.86	15.12	-2.4	0.0137	0.8975	ELK4	ELK4, ETS-domain protein (SRF accessory protein 1)	Multiple_Complex
TC1200010850.hg.1	10.48	11.74	-2.4	0.0045	0.8975	TESPA1	thymocyte expressed, positive selection associated 1	Multiple_Complex
TC0500010788.hg.1	12.5	13.73	-2.35	0.0018	0.8975	IL6ST	interleukin 6 signal transducer	Multiple_Complex
TC0600007301.hg.1	12.55	13.78	-2.34	0.0351	0.8975	BTN3A2	butyrophilin, subfamily 3, member A2	Multiple_Complex
TC2200008611.hg.1	12.21	13.42	-2.32	0.0357	0.8975	EIF3D	eukaryotic translation initiation factor 3, subunit D	Multiple_Complex
TC0100010243.hg.1	11.75	12.96	-2.32	0.002	0.8975	PYHIN1	pyrin and HIN domain family, member 1	Multiple_Complex
TC0300013949.hg.1	11.74	12.94	-2.31	0.0012	0.8975	SATB1	SATB homeobox 1	Multiple_Complex
TC0500008684.hg.1	10.13	11.29	-2.24	0.0006	0.8975	TCF7	transcription factor 7 (T-cell specific, HMG-box)	Multiple_Complex
TC0X00010643.hg.1	13.64	14.79	-2.22	0.0075	0.8975	2024-09-06	septin 6	Multiple_Complex
TC0700013478.hg.1	11.95	13.08	-2.19	0.0279	0.8975	TRBV20-1	T cell receptor beta variable 20-1	Multiple_Complex
TC0300008290.hg.1	12.05	13.18	-2.18	0.0315	0.8975	TRAT1	T cell receptor associated transmembrane adaptor 1	Multiple_Complex
TC0100007676.hg.1	10.75	11.87	-2.17	0.0323	0.8975	LCK	LCK proto-oncogene, Src family tyrosine kinase	Multiple_Complex
TC0200010523.hg.1	11.08	12.2	-2.17	0.0412	0.8975	CD28	CD28 molecule	Coding
TC1000007761.hg.1	12.81	13.92	-2.17	0.0021	0.8975	ARID5B	AT rich interactive domain 5B (MRF1-like)	Multiple_Complex
TC1900009272.hg.1	12.92	14.01	-2.13	0.0157	0.8975	AES	amino-terminal enhancer of split	Multiple_Complex
TC1900011650.hg.1	12.24	13.32	-2.12	0.0336	0.8975	ARHGEF18	Rho/Rac guanine nucleotide exchange factor 18	Multiple_Complex
TC0500009210.hg.1	10.77	11.86	-2.12	0.0196	0.8975	ITK	IL2-inducible T-cell kinase	Multiple_Complex
TC0200016115.hg.1	10.94	12.01	-2.1	0.0141	0.8975	ARL4C	ADP-ribosylation factor like GTPase 4C	Multiple_Complex
TC0700010538.hg.1	15.51	16.58	-2.1	0.0235	0.8975	HNRNPA2B1	heterogeneous nuclear ribonucleoprotein A2/B1	Multiple_Complex
TC0100018199.hg.1	15.22	16.28	-2.09	0.0045	0.8975	SRRM1	serine/arginine repetitive matrix 1	Multiple_Complex
TC0X00011276.hg.1	13.98	15.03	-2.07	0.008	0.8975	CA5BP1	carbonic anhydrase VB pseudogene 1	Multiple_Complex
TC0200009920.hg.1	14.25	15.3	-2.07	0.0398	0.8975	SSB	Sjogren syndrome antigen B (autoantigen La)	Multiple_Complex
TC1200006555.hg.1	12.44	13.47	-2.05	0.0493	0.8975	CCND2	cyclin D2	Multiple_Complex
TC0700012663.hg.1	13.25	14.29	-2.04	0.0438	0.8975	MIR3654	Homo sapiens microRNA 3654 (MIR3654), microRNA.	Multiple_Complex
TC0200016424.hg.1	10.24	11.26	-2.04	0.0108	0.8975	LBH	limb bud and heart development	Multiple_Complex
TC1000009714.hg.1	10.35	11.36	-2.02	0.0116	0.8975	PRKCQ	protein kinase C, theta	Multiple_Complex
TC1300006683.hg.1	15.68	16.68	-2.01	0.0386	0.8975	GTF3A	general transcription factor IIIA	Multiple_Complex
TC0800006933.hg.1	13.25	12.03	2.33	0.0454	0.8975	ATP6V1B2	ATPase, H+ transporting, lysosomal 56/58kDa, V1 subunit B2	Multiple_Complex
TC0800010607.hg.1	14.51	13.24	2.42	0.0043	0.8975	ASPH	aspartate beta-hydroxylase	Multiple_Complex
TC1400008382.hg.1	13.75	12.09	3.16	0.0354	0.8975	TNFAIP2	tumor necrosis factor, alpha-induced protein 2	Multiple_Complex
TC0600008486.hg.1	17.97	15.6	5.18	0.0438	0.8975	OGFRL1	opioid growth factor receptor-like 1	Multiple_Complex

## Sheet: SIgAD vs control
ID	SIgAD Avg (log2)	control Avg (log2)	Fold Change	P-val	FDR P-val	Gene Symbol	Description	Group
TC2200007869.hg.1	13.99	15.33	-2.52	0.0065	0.7116			NonCoding
TC0500008309.hg.1	11.23	12.44	-2.31	0.0253	0.7116	CAMK4	calcium/calmodulin-dependent protein kinase IV	Multiple_Complex
TC0500010788.hg.1	12.67	13.73	-2.09	0.0466	0.7299	IL6ST	interleukin 6 signal transducer	Multiple_Complex
TC0200016648.hg.1	11.52	10.51	2.01	0.0316	0.7116	CDC42EP3	CDC42 effector protein (Rho GTPase binding) 3	Coding
TC0500007337.hg.1	15.08	14.07	2.01	0.0016	0.7116	PARP8	poly(ADP-ribose) polymerase family member 8	Multiple_Complex
TC1600007964.hg.1	11.44	10.43	2.01	0.0238	0.7116	MT1B; MT1CP	metallothionein 1B; metallothionein 1C, pseudogene	Multiple_Complex
TC0600007270.hg.1	11.88	10.87	2.02	0.0126	0.7116	HIST1H2AC	histone cluster 1, H2ac	Multiple_Complex
TC0500013316.hg.1	11.16	10.14	2.03	0.0362	0.7143	CD180	CD180 molecule	Multiple_Complex
TC1400008382.hg.1	13.11	12.09	2.03	0.0481	0.7335	TNFAIP2	tumor necrosis factor, alpha-induced protein 2	Multiple_Complex
TC1200011321.hg.1	15.46	14.44	2.03	0.0471	0.7307	OSBPL8	oxysterol binding protein-like 8	Multiple_Complex
TC0100015023.hg.1	13.65	12.62	2.04	0.016	0.7116	DPYD	dihydropyrimidine dehydrogenase	Multiple_Complex
TC0X00010141.hg.1	11.71	10.67	2.04	0.0159	0.7116	CYSLTR1	cysteinyl leukotriene receptor 1	Multiple_Complex
TC0200009091.hg.1	12.27	11.23	2.04	0.0175	0.7116	RALB	v-ral simian leukemia viral oncogene homolog B	Multiple_Complex
TC0800011815.hg.1	13.5	12.47	2.05	0.0136	0.7116	FAM49B	family with sequence similarity 49, member B	Multiple_Complex
TC2000009916.hg.1	13.72	12.68	2.05	0.0266	0.7116	TGIF2-C20orf24	TGIF2-C20orf24 readthrough	Multiple_Complex
TC0800007738.hg.1	16.47	15.43	2.06	0.039	0.7168	SDCBP	syndecan binding protein	Multiple_Complex
TC0100017836.hg.1	14.87	13.82	2.06	0.0165	0.7116	LYST	lysosomal trafficking regulator	Multiple_Complex
TC1200012606.hg.1	12.66	11.61	2.07	0.0277	0.7116	LRMP	lymphoid-restricted membrane protein	Multiple_Complex
TC0200007900.hg.1	13.29	12.24	2.07	0.0387	0.7167	ARHGAP25	Rho GTPase activating protein 25	Multiple_Complex
TC1300007464.hg.1	11.93	10.87	2.08	0.0008	0.7116	H3F3BP1	H3 histone, family 3B (H3.3B) pseudogene 1 [Source:HGNC Symbol;Acc:HGNC:42030]	Pseudogene
TC1300008309.hg.1	16.2	15.14	2.09	0.0064	0.7116	FTH1P7	ferritin, heavy polypeptide 1 pseudogene 7 [Source:HGNC Symbol;Acc:HGNC:3994]	Multiple_Complex
TC1900011682.hg.1	15.25	14.18	2.1	0.0224	0.7116	RAB8A	RAB8A, member RAS oncogene family	Multiple_Complex
TC0400012606.hg.1	12.07	10.99	2.11	0.0449	0.7261	IRF2	interferon regulatory factor 2	Multiple_Complex
TC1100010688.hg.1	14.63	13.54	2.12	0.0308	0.7116	PHF21A	PHD finger protein 21A	Multiple_Complex
TC0200007015.hg.1	13.65	12.56	2.13	0.0123	0.7116	RAB10	RAB10, member RAS oncogene family	Multiple_Complex
TC0600014148.hg.1	12.56	11.47	2.13	0.026	0.7116	CYB5R4	cytochrome b5 reductase 4	Multiple_Complex
TC1400009697.hg.1	12.49	11.4	2.13	0.0148	0.7116	NPC2; MIR4709	Niemann-Pick disease, type C2; microRNA 4709	Multiple_Complex
TC1100013209.hg.1	12.24	11.15	2.13	0.0147	0.7116	PAK1	p21 protein (Cdc42/Rac)-activated kinase 1	Multiple_Complex
TC0800011826.hg.1	13.66	12.56	2.14	0.0176	0.7116	ASAP1; ASAP1-IT2	ArfGAP with SH3 domain, ankyrin repeat and PH domain 1; ASAP1 intronic transcript 2	Multiple_Complex
TC0500008691.hg.1	13.49	12.39	2.14	0.0159	0.7116	UBE2B	ubiquitin conjugating enzyme E2B	Multiple_Complex
TC1100013221.hg.1	12.94	11.84	2.14	0.0245	0.7116	CASP1	caspase 1	Multiple_Complex
TC0300012166.hg.1	15.67	14.57	2.15	0.0188	0.7116	HCLS1	hematopoietic cell-specific Lyn substrate 1	Multiple_Complex
TC0300012000.hg.1	14.13	13.02	2.17	0.0165	0.7116	ATG3	autophagy related 3	Multiple_Complex
TC2000009915.hg.1	14.2	13.07	2.19	0.0105	0.7116	C20orf24	chromosome 20 open reading frame 24	Multiple_Complex
TC0700011584.hg.1	16.43	15.29	2.19	0.0102	0.7116	FGL2	fibrinogen-like 2	Multiple_Complex
TC0500011579.hg.1	13.62	12.49	2.2	0.0386	0.7161	ST8SIA4	ST8 alpha-N-acetyl-neuraminide alpha-2,8-sialyltransferase 4	Multiple_Complex
TC2100008392.hg.1	14.88	13.75	2.2	0.0443	0.7251	ITGB2	integrin, beta 2 (complement component 3 receptor 3 and 4 subunit)	Multiple_Complex
TC0100015921.hg.1	11.99	10.85	2.2	0.0219	0.7116	ADAR	adenosine deaminase, RNA-specific	Multiple_Complex
TC1700012193.hg.1	13.24	12.1	2.2	0.0108	0.7116	NDEL1	nudE neurodevelopment protein 1-like 1	Multiple_Complex
TC0400012920.hg.1	11.78	10.63	2.21	0.0183	0.7116	TLR1	toll-like receptor 1	NonCoding
TC1200012624.hg.1	14.66	13.51	2.22	0.0185	0.7116	TUBA1C	tubulin, alpha 1c	Multiple_Complex
TC0M00006433.hg.1	13.74	12.58	2.22	0.0355	0.7141	MT-TM	mitochondrially encoded tRNA methionine [Source:HGNC Symbol;Acc:HGNC:7492]	Multiple_Complex
TC0600007597.hg.1	14.53	13.38	2.22	0.0215	0.7116	LST1	leukocyte specific transcript 1	Multiple_Complex
TC1100011794.hg.1	11.86	10.7	2.23	0.0088	0.7116	PRCP	prolylcarboxypeptidase	Multiple_Complex
TC0100009418.hg.1	15.01	13.85	2.23	0.0075	0.7116	RAP1A	RAP1A, member of RAS oncogene family	Multiple_Complex
TC0100016112.hg.1	15.55	14.39	2.23	0.0132	0.7116	TAGLN2	transgelin 2	Multiple_Complex
TC0900006961.hg.1	13.52	12.35	2.24	0.0378	0.7149	DNAJA1	DnaJ (Hsp40) homolog, subfamily A, member 1	Multiple_Complex
TC0600012072.hg.1	15.45	14.28	2.25	0.0028	0.7116	ELOVL5	ELOVL fatty acid elongase 5	Multiple_Complex
TC0700010692.hg.1	13.7	12.53	2.25	0.0194	0.7116	NT5C3A	5-nucleotidase, cytosolic IIIA	Multiple_Complex
TC1200008574.hg.1	12.11	10.93	2.26	0.0039	0.7116	APAF1	apoptotic peptidase activating factor 1	Multiple_Complex
TC0200016703.hg.1	13.29	12.11	2.26	0.0042	0.7116	CHMP3	charged multivesicular body protein 3	Multiple_Complex
TC1000006891.hg.1	15.04	13.86	2.27	0.0489	0.7339	VIM	vimentin	Multiple_Complex
TC1400009649.hg.1	12.96	11.78	2.27	0.0233	0.7116	NUMB	numb homolog (Drosophila)	Multiple_Complex
TC0800009619.hg.1	14.67	13.48	2.28	0.0401	0.7187	CTSB	cathepsin B	Multiple_Complex
TC0200015242.hg.1	17.83	16.62	2.31	0.0477	0.733	STAT1	signal transducer and activator of transcription 1	Multiple_Complex
TC0700011532.hg.1	14.11	12.89	2.32	0.0272	0.7116	NCF1C	neutrophil cytosolic factor 1C pseudogene	Multiple_Complex
TC1600011060.hg.1	16.43	15.2	2.33	0.022	0.7116	COTL1	coactosin-like F-actin binding protein 1	Multiple_Complex
TC1900007096.hg.1	14.08	12.86	2.33	0.0217	0.7116	JUNB	jun B proto-oncogene	Multiple_Complex
TC0500007684.hg.1	15.81	14.59	2.34	0.0444	0.7255	TCONS_l2_00023407	Salzman2013 ANNOTATED, INTERNAL, ncRNA, OVERLAPTX, OVEXON best transcript TCONS_l2_00023407	Multiple_Complex
TC0200008996.hg.1	17.09	15.86	2.34	0.0029	0.7116	ACTR3	ARP3 actin-related protein 3 homolog (yeast)	Multiple_Complex
TC2000007509.hg.1	13.46	12.21	2.38	0.0131	0.7116	CTSA	cathepsin A	Multiple_Complex
TC1900007173.hg.1	15.85	14.58	2.4	0.0228	0.7116	ADGRE5	adhesion G protein-coupled receptor E5	Multiple_Complex
TC0100009364.hg.1	11.57	10.31	2.4	0.0227	0.7116	CSF1	colony stimulating factor 1 (macrophage)	Multiple_Complex
TC0500012177.hg.1	11.92	10.65	2.41	0.0145	0.7116	fawstoyby	Transcript Identified by AceView	Multiple_Complex
TC0X00009795.hg.1	11.38	10.11	2.42	0.0025	0.7116	ALAS2	5-aminolevulinate synthase 2	Multiple_Complex
TC1400008940.hg.1	19.47	18.19	2.43	0.0341	0.7127	NFKBIA	nuclear factor of kappa light polypeptide gene enhancer in B-cells inhibitor, alpha	Multiple_Complex
TC0200007792.hg.1	11.77	10.49	2.43	0.032	0.7116	LOC100507006; AC074289.1	uncharacterized LOC100507006; novel transcript, antisense to PELI1	NonCoding
TC1000008363.hg.1	18.13	16.85	2.43	0.027	0.7116	PTEN	phosphatase and tensin homolog	Multiple_Complex
TC0100018310.hg.1	12.68	11.4	2.44	0.0089	0.7116	FCGR2B	Fc fragment of IgG, low affinity IIb, receptor (CD32)	Multiple_Complex
TC0X00010671.hg.1	13.7	12.41	2.45	0.0255	0.7116	LAMP2	lysosomal-associated membrane protein 2	Multiple_Complex
TC0100011001.hg.1	15.78	14.47	2.47	0.0034	0.7116	RGS18	regulator of G-protein signaling 18	Multiple_Complex
TC1100012165.hg.1	16.39	15.07	2.49	0.0455	0.7276	CASP4	caspase 4	Multiple_Complex
TC0200006627.hg.1	14.84	13.52	2.5	0.0214	0.7116	ID2	inhibitor of DNA binding 2, dominant negative helix-loop-helix protein	Multiple_Complex
TC0100011419.hg.1	13.94	12.61	2.5	0.0121	0.7116	CD46	CD46 molecule, complement regulatory protein	Multiple_Complex
TC1100013222.hg.1	13.96	12.64	2.51	0.0359	0.7143	CARD16	caspase recruitment domain family, member 16	Multiple_Complex
TC0200015771.hg.1	13.37	12.03	2.52	0.0167	0.7116	TUBA4A	tubulin, alpha 4a	Multiple_Complex
TC2200007271.hg.1	14.02	12.67	2.55	0.0381	0.7149	NCF4	neutrophil cytosolic factor 4	Multiple_Complex
TC0700008141.hg.1	12.99	11.63	2.57	0.0112	0.7116	PTPN12	protein tyrosine phosphatase, non-receptor type 12	Multiple_Complex
TC0100017730.hg.1	12.46	11.1	2.57	0.0343	0.7127	EGLN1	egl-9 family hypoxia-inducible factor 1	Multiple_Complex
TC0100010241.hg.1	16.34	14.98	2.57	0.0098	0.7116	MNDA	myeloid cell nuclear differentiation antigen	Multiple_Complex
TC1600007531.hg.1	12.03	10.66	2.57	0.0484	0.7335	ITGAX	integrin alpha X	Multiple_Complex
TC0200014719.hg.1	12.43	11.07	2.57	0.0246	0.7116	BAZ2B	bromodomain adjacent to zinc finger domain 2B	Multiple_Complex
TC0X00006626.hg.1	14.38	13.01	2.58	0.0335	0.7116	TLR8	toll-like receptor 8	Coding
TC0X00008672.hg.1	17.64	16.26	2.6	0.0031	0.7116	FTH1P8	ferritin, heavy polypeptide 1 pseudogene 8 [Source:HGNC Symbol;Acc:HGNC:3995]	Multiple_Complex
TC1700012470.hg.1	15.71	14.32	2.61	0.0034	0.7116	H3F3B	H3 histone, family 3B (H3.3B)	Multiple_Complex
TC0500009614.hg.1	13.97	12.57	2.64	0.0055	0.7116	PRELID1	PRELI domain containing 1	Multiple_Complex
TC2000009392.hg.1	12.65	11.24	2.66	0.0489	0.734	B4GALT5	UDP-Gal:betaGlcNAc beta 1,4- galactosyltransferase, polypeptide 5	Multiple_Complex
TC0900011177.hg.1	14.48	13.06	2.66	0.0062	0.7116	TXN	thioredoxin	Multiple_Complex
TC0500013429.hg.1	15.39	13.98	2.66	0.0244	0.7116	RNF130	ring finger protein 130	Multiple_Complex
TC0700012712.hg.1	15.52	14.1	2.66	0.0014	0.7116	LUZP6; MTPN	leucine zipper protein 6; myotrophin	Multiple_Complex
TC0300008888.hg.1	13.61	12.18	2.68	0.0068	0.7116	CEP63	centrosomal protein 63kDa	Multiple_Complex
TC1400006540.hg.1	12.24	10.8	2.7	0.0155	0.7116	RNASE2	ribonuclease, RNase A family, 2 (liver, eosinophil-derived neurotoxin)	Coding
TC0800006933.hg.1	13.47	12.03	2.71	0.0184	0.7116	ATP6V1B2	ATPase, H+ transporting, lysosomal 56/58kDa, V1 subunit B2	Multiple_Complex
TC1800006650.hg.1	15.24	13.8	2.72	0.0146	0.7116	RAB31	RAB31, member RAS oncogene family	Multiple_Complex
TC0500012017.hg.1	14.51	13.05	2.75	0.0441	0.7246	IRF1	interferon regulatory factor 1	Multiple_Complex
TC1100012596.hg.1	13.3	11.83	2.77	0.0457	0.728	GLULP3	glutamate-ammonia ligase (glutamine synthetase) pseudogene 3	Pseudogene
TC1200012247.hg.1	11.82	10.34	2.78	0.0213	0.7116	HCAR2	hydroxycarboxylic acid receptor 2	Coding
TC0400012900.hg.1	14.78	13.29	2.8	0.0314	0.7116	FBXL5	F-box and leucine-rich repeat protein 5	Multiple_Complex
TC0300011273.hg.1	14	12.47	2.89	0.0242	0.7116	ARF4	ADP-ribosylation factor 4	Multiple_Complex
TC1600009952.hg.1	15.97	14.42	2.94	0.0249	0.7116	YPEL3	yippee like 3	Multiple_Complex
TC0400012964.hg.1	13.76	12.2	2.95	0.0031	0.7116	SCLT1	sodium channel and clathrin linker 1	Multiple_Complex
TC1500008984.hg.1	14.63	13.06	2.98	0.0064	0.7116	NOP10	NOP10 ribonucleoprotein	Multiple_Complex
TC0100013471.hg.1	13.39	11.78	3.04	0.0115	0.7116	PTAFR	platelet-activating factor receptor	Multiple_Complex
TC0100018308.hg.1	18.3	16.7	3.05	0.0242	0.7116	FCGR2A	Fc fragment of IgG, low affinity IIa, receptor (CD32)	Multiple_Complex
TC1500007034.hg.1	14.77	13.16	3.06	0.0096	0.7116	SNAP23	synaptosome associated protein 23kDa	Multiple_Complex
TC0400012921.hg.1	12.68	11.07	3.07	0.0224	0.7116	TLR1	toll-like receptor 1	Multiple_Complex
TC0100012496.hg.1	14.27	12.63	3.1	0.0452	0.7267	NADK	NAD kinase	Multiple_Complex
TC0700013429.hg.1	14.14	12.5	3.1	0.0301	0.7116	PILRA	paired immunoglobin-like type 2 receptor alpha	Multiple_Complex
TC0100018309.hg.1	15.41	13.76	3.12	0.0213	0.7116	FCGR2C	Fc fragment of IgG, low affinity IIc, receptor for (CD32) (gene/pseudogene)	Multiple_Complex
TC1400010045.hg.1	15.47	13.83	3.13	0.0296	0.7116	SERPINA1	serpin peptidase inhibitor, clade A (alpha-1 antiproteinase, antitrypsin), member 1	Multiple_Complex
TC0X00009139.hg.1	15.17	13.52	3.14	0.0379	0.7149	AP1S2	adaptor-related protein complex 1 sigma 2 subunit	Multiple_Complex
TC1600009683.hg.1	15.46	13.8	3.16	0.0101	0.7116	IGSF6	immunoglobulin superfamily, member 6	Multiple_Complex
TC0200014610.hg.1	13.56	11.89	3.17	0.03	0.7116	NMI	N-myc (and STAT) interactor	Multiple_Complex
TC0300007067.hg.1	14.76	13.08	3.2	0.0324	0.7116	MYD88	myeloid differentiation primary response 88	Multiple_Complex
TC1600007931.hg.1	16.3	14.62	3.2	0.0229	0.7116	LPCAT2	lysophosphatidylcholine acyltransferase 2	Multiple_Complex
TC0900011918.hg.1	14.72	13.01	3.27	0.0299	0.7116	FCN1	ficolin (collagen/fibrinogen domain containing) 1	Coding
TC0100016971.hg.1	14.15	12.43	3.29	0.0165	0.7116	ADIPOR1	adiponectin receptor 1	Multiple_Complex
TC1900007127.hg.1	12.67	10.94	3.34	0.0099	0.7116	IER2	immediate early response 2	Coding
TC0700007972.hg.1	17.58	15.83	3.36	0.0316	0.7116	NCF1B	neutrophil cytosolic factor 1B pseudogene	Multiple_Complex
TC2000008267.hg.1	15.04	13.28	3.39	0.0175	0.7116	RASSF2	Ras association (RalGDS/AF-6) domain family member 2	Multiple_Complex
TC1100012471.hg.1	15.82	14.04	3.44	0.0049	0.7116	AMICA1	adhesion molecule, interacts with CXADR antigen 1	Multiple_Complex
TC0800007027.hg.1	13.08	11.27	3.49	0.0464	0.7299	SLC25A37	solute carrier family 25 (mitochondrial iron transporter), member 37	Multiple_Complex
TC2000009970.hg.1	14.81	13.01	3.5	0.0331	0.7116	SIRPB1	signal-regulatory protein beta 1	Multiple_Complex
TC1400007706.hg.1	14.18	12.36	3.52	0.0129	0.7116	FOS	FBJ murine osteosarcoma viral oncogene homolog	Multiple_Complex
TC1600007957.hg.1	13.18	11.34	3.59	0.0144	0.7116	MT2A	metallothionein 2A	Multiple_Complex
TC1600009074.hg.1	15.24	13.38	3.63	0.0163	0.7116	MSRB1	methionine sulfoxide reductase B1	Multiple_Complex
TC1300010000.hg.1	14.71	12.85	3.65	0.0475	0.7328	TNFSF13B	tumor necrosis factor (ligand) superfamily, member 13b	Multiple_Complex
TC0700008011.hg.1	17.84	15.97	3.67	0.0326	0.7116	NCF1	neutrophil cytosolic factor 1	Multiple_Complex
TC0600013231.hg.1	15.86	13.96	3.73	0.0202	0.7116	SGK1	serum/glucocorticoid regulated kinase 1	Multiple_Complex
TC1200010006.hg.1	16.66	14.76	3.73	0.0364	0.7143	PLBD1	phospholipase B domain containing 1	Multiple_Complex
TC0600014257.hg.1	15.76	13.85	3.75	0.0013	0.7116	HLA-C	major histocompatibility complex, class I, C	Multiple_Complex
TC0300009500.hg.1	15.68	13.77	3.76	0.0311	0.7116	FNDC3B	fibronectin type III domain containing 3B	Multiple_Complex
TC0100016656.hg.1	14.57	12.65	3.78	0.0035	0.7116	NCF2	neutrophil cytosolic factor 2	Multiple_Complex
TC0700012182.hg.1	14.9	12.96	3.83	0.0174	0.7116	NAMPT	nicotinamide phosphoribosyltransferase	Multiple_Complex
TC1400007890.hg.1	15.8	13.85	3.86	0.0391	0.7168	GPR65	G protein-coupled receptor 65	Coding
TC0200007895.hg.1	14.36	12.41	3.86	0.0321	0.7116	PLEK	pleckstrin	Multiple_Complex
TC0100011253.hg.1	14.27	12.3	3.91	0.0224	0.7116	BTG2	BTG family, member 2	Multiple_Complex
TC0300012815.hg.1	14.93	12.95	3.95	0.0255	0.7116	P2RY13	purinergic receptor P2Y, G-protein coupled, 13	Coding
TC2000008242.hg.1	13.76	11.74	4.04	0.0421	0.7222	RNF24	ring finger protein 24	Multiple_Complex
TC1900010856.hg.1	13.46	11.44	4.06	0.0307	0.7116	PLAUR	plasminogen activator, urokinase receptor	Multiple_Complex
TC1900010503.hg.1	17.75	15.71	4.1	0.0491	0.7348	TYROBP	TYRO protein tyrosine kinase binding protein	Multiple_Complex
TC0600013757.hg.1	17.41	15.37	4.1	0.0449	0.7261	SOD2	superoxide dismutase 2, mitochondrial	Multiple_Complex
TC1700008984.hg.1	15.09	13.02	4.2	0.0145	0.7116	SEC14L1; SCARNA16; SNHG20; MIR6516	SEC14-like lipid binding 1; small Cajal body-specific RNA 16; small nucleolar RNA host gene 20; microRNA 6516	Multiple_Complex
TC0400011744.hg.1	15.14	13.05	4.26	0.0032	0.7116	ANXA5	annexin A5	Multiple_Complex
TC1200009891.hg.1	18.39	16.28	4.32	0.0251	0.7116	CLEC7A	C-type lectin domain family 7, member A	Multiple_Complex
TC1200006779.hg.1	13.25	11.11	4.38	0.0129	0.7116	CLEC12A	C-type lectin domain family 12, member A	Multiple_Complex
TC1100010996.hg.1	16.38	14.21	4.49	0.0282	0.7116	MS4A6A	membrane-spanning 4-domains, subfamily A, member 6A	Multiple_Complex
TC1100013012.hg.1	12.97	10.77	4.6	0.0313	0.7116	STX3	syntaxin 3	Multiple_Complex
TC1600008929.hg.1	16.71	14.5	4.62	0.0128	0.7116			NonCoding
TC1900010670.hg.1	12.78	10.5	4.85	0.0468	0.7301	CLC	Charcot-Leyden crystal galectin	Coding
TC0100011022.hg.1	18.75	16.39	5.14	0.0208	0.7116	RGS2	regulator of G-protein signaling 2	Multiple_Complex
TC1600008930.hg.1	16.75	14.35	5.27	0.0149	0.7116	lonor	Transcript Identified by AceView	Unassigned
TC0900010769.hg.1	16.54	14.13	5.31	0.0468	0.7301	NFIL3	nuclear factor, interleukin 3 regulated	Coding
TC0400012150.hg.1	16.68	14.2	5.57	0.0248	0.7116	TMEM154	transmembrane protein 154	Multiple_Complex
TC0600008486.hg.1	18.09	15.6	5.62	0.0038	0.7116	OGFRL1	opioid growth factor receptor-like 1	Multiple_Complex
TC0100016625.hg.1	17.28	14.77	5.68	0.0283	0.7116	GLUL	glutamate-ammonia ligase	Multiple_Complex
TC0300012813.hg.1	12.89	10.33	5.9	0.0109	0.7116	P2RY14	purinergic receptor P2Y, G-protein coupled, 14	Coding
TC0500007491.hg.1	16.1	13.47	6.22	0.0138	0.7116	GAPT	GRB2-binding adaptor protein, transmembrane	Multiple_Complex
TC0X00006799.hg.1	17.02	14.38	6.22	0.0151	0.7116	SAT1	spermidine/spermine N1-acetyltransferase 1	Multiple_Complex
TC0200009829.hg.1	16.06	13.23	7.1	0.0302	0.7116	GCA	grancalcin, EF-hand calcium binding protein	Multiple_Complex
TC0300013146.hg.1	16.55	13.63	7.58	0.0181	0.7116	TNFSF10	tumor necrosis factor (ligand) superfamily, member 10	Multiple_Complex
TC0100016715.hg.1	15.21	12.24	7.85	0.0323	0.7116	PTGS2	prostaglandin-endoperoxide synthase 2 (prostaglandin G/H synthase and cyclooxygenase)	Multiple_Complex
TC1100009917.hg.1	19.62	16.47	8.86	0.0045	0.7116	HBB	hemoglobin, beta	Multiple_Complex
TC0100009866.hg.1	13.97	10.81	8.91	0.0472	0.7314	FCGR1A	Fc fragment of IgG, high affinity Ia, receptor (CD64)	Multiple_Complex
TC0400012717.hg.1	14.27	10.28	15.91	0.0326	0.7116	skoyplorby	Transcript Identified by AceView	Multiple_Complex

## Sheet: CVID vs SIgAD
ID	CVID Avg (log2)	SIgAD Avg (log2)	Fold Change	P-val	FDR P-val	Gene Symbol	Description	Group
TC0300013146.hg.1	14.26	16.55	-4.9	0.0248	0.3213	TNFSF10	tumor necrosis factor (ligand) superfamily, member 10	Multiple_Complex
TC1600007957.hg.1	11.04	13.18	-4.4	0.0003	0.2248	MT2A	metallothionein 2A	Multiple_Complex
TC0400011744.hg.1	13.12	15.14	-4.05	0.0054	0.2658	ANXA5	annexin A5	Multiple_Complex
TC0100016135.hg.1	11.4	13.38	-3.93	0.02	0.3103	SLAMF6	SLAM family member 6	Coding
TC0100009555.hg.1	11.35	13.29	-3.84	0.0346	0.3403	CD2	CD2 molecule	Coding
TC1100009657.hg.1	17.24	19.07	-3.57	0.0341	0.3391	IFITM3	interferon induced transmembrane protein 3	Multiple_Complex
TC0100014349.hg.1	12.6	14.42	-3.52	0.0469	0.3609	JUN	jun proto-oncogene	Multiple_Complex
TC1100012613.hg.1	15.03	16.8	-3.41	0.0026	0.2495	HSPA8; SNORD14C; SNORD14D	heat shock 70kDa protein 8; small nucleolar RNA, C/D box 14C; small nucleolar RNA, C/D box 14D	Multiple_Complex
TC0300008320.hg.1	11.8	13.54	-3.35	0.0291	0.3298	CD96	CD96 molecule	Multiple_Complex
TC2100007208.hg.1	12.13	13.86	-3.33	0.0243	0.3197	MX1	MX dynamin-like GTPase 1	Multiple_Complex
TC1400007706.hg.1	12.47	14.18	-3.27	0.0324	0.3363	FOS	FBJ murine osteosarcoma viral oncogene homolog	Multiple_Complex
TC0600011225.hg.1	12.35	14.05	-3.26	0.0013	0.2391	HIST1H2AJ	histone cluster 1, H2aj	Multiple_Complex
TC0600014257.hg.1	14.07	15.76	-3.21	0.0035	0.2543	HLA-C	major histocompatibility complex, class I, C	Multiple_Complex
TC0100011253.hg.1	12.61	14.27	-3.16	0.0207	0.3123	BTG2	BTG family, member 2	Multiple_Complex
TC0800011334.hg.1	11.62	13.25	-3.1	0.0304	0.3321	KLF10	Kruppel-like factor 10	Multiple_Complex
TC1200006779.hg.1	11.62	13.25	-3.09	0.0268	0.3261	CLEC12A	C-type lectin domain family 12, member A	Multiple_Complex
TC0700011797.hg.1	13.16	14.78	-3.08	0.0109	0.2849	SAMD9L	sterile alpha motif domain containing 9-like	Multiple_Complex
TC0100010244.hg.1	14.67	16.28	-3.06	0.0022	0.2463	IFI16	interferon, gamma-inducible protein 16	Multiple_Complex
TC1100009202.hg.1	11.18	12.74	-2.94	0.0095	0.2842	CD3G	CD3g molecule, gamma (CD3-TCR complex)	Multiple_Complex
TC0300009500.hg.1	14.13	15.68	-2.93	0.0335	0.3383	FNDC3B	fibronectin type III domain containing 3B	Multiple_Complex
TC1400007950.hg.1	14.29	15.78	-2.82	0.0007	0.2331	CALM1	calmodulin 1 (phosphorylase kinase, delta)	Multiple_Complex
TC0100015819.hg.1	14.65	16.14	-2.81	0.0139	0.2939	S100A10	S100 calcium binding protein A10	Multiple_Complex
TC2000007828.hg.1	12.74	14.23	-2.81	0.0376	0.3452	RPS4XP3	ribosomal protein S4X pseudogene 3 [Source:HGNC Symbol;Acc:HGNC:16251]	Pseudogene
TC1900008533.hg.1	13.68	15.17	-2.81	0.0025	0.2494	CD37	CD37 molecule	Multiple_Complex
TC1100010688.hg.1	13.14	14.63	-2.81	0.008	0.2819	PHF21A	PHD finger protein 21A	Multiple_Complex
TC0200006627.hg.1	13.37	14.84	-2.77	0.0347	0.3405	ID2	inhibitor of DNA binding 2, dominant negative helix-loop-helix protein	Multiple_Complex
TC0100015544.hg.1	13.62	15.09	-2.77	0.0046	0.2628	HIST2H2BB; HIST2H3PS2	histone cluster 2, H2bb (pseudogene); histone cluster 2, H3, pseudogene 2	Multiple_Complex
TC0200012518.hg.1	13	14.46	-2.77	0.0376	0.3452	AC079250.1		Multiple_Complex
TC1500009636.hg.1	14.51	15.98	-2.75	0.0489	0.365	ANXA2	annexin A2	Multiple_Complex
TC0100017110.hg.1	12.15	13.61	-2.75	0.0306	0.3325	FCMR	Fc fragment of IgM receptor	Multiple_Complex
TC0100016139.hg.1	12.49	13.93	-2.71	0.006	0.2714	CD48	CD48 molecule	Multiple_Complex
TC1200011971.hg.1	15.28	16.72	-2.7	0.0493	0.3656	RPL6	ribosomal protein L6	Multiple_Complex
TC0400012432.hg.1	12.71	14.14	-2.68	0.0014	0.2391	HMGB2	high mobility group box 2	Multiple_Complex
TC0600007273.hg.1	13.21	14.63	-2.68	0.0076	0.2801	HIST1H1E	histone cluster 1, H1e	Coding
TC0100013445.hg.1	11.72	13.13	-2.66	0.0188	0.3068	IFI6	interferon, alpha-inducible protein 6	Multiple_Complex
TC0700010692.hg.1	12.3	13.7	-2.63	0.014	0.2943	NT5C3A	5-nucleotidase, cytosolic IIIA	Multiple_Complex
TC1900006532.hg.1	14.52	15.91	-2.62	0.0456	0.3591	RPS15	ribosomal protein S15	Multiple_Complex
TC0100007451.hg.1	15.06	16.45	-2.62	0.0292	0.3299	CD52	CD52 molecule	Multiple_Complex
TC0500008426.hg.1	17.52	18.91	-2.61	0.0035	0.2543	PTMAP2	prothymosin, alpha pseudogene 2 [Source:HGNC Symbol;Acc:HGNC:9625]	Multiple_Complex
TC0100007574.hg.1	14.52	15.9	-2.6	0.0006	0.2331	EPB41	erythrocyte membrane protein band 4.1	Multiple_Complex
TC2200009271.hg.1	11.7	13.08	-2.59	0.0006	0.2331	APOBEC3C	apolipoprotein B mRNA editing enzyme, catalytic polypeptide-like 3C	Multiple_Complex
TC1600011060.hg.1	15.05	16.43	-2.59	0.0148	0.2976	COTL1	coactosin-like F-actin binding protein 1	Multiple_Complex
TC1200006863.hg.1	14.31	15.68	-2.58	0.0033	0.2528	RP11-267J23.4		Pseudogene
TSUnmapped00000403.hg.1	14.31	15.68	-2.58	0.0033	0.2528	RP11-267J23.4		Pseudogene
TC1600006658.hg.1	11.27	12.64	-2.58	0.0339	0.3389	IL32	interleukin 32	Multiple_Complex
TC0500009250.hg.1	14.93	16.29	-2.58	0.0405	0.3508	UBLCP1	ubiquitin-like domain containing CTD phosphatase 1	Multiple_Complex
TC0200015976.hg.1	14.38	15.74	-2.57	0.0062	0.2724	SP110	SP110 nuclear body protein	Multiple_Complex
TC1700007585.hg.1	11.87	13.22	-2.56	0.0377	0.3456	SLFN5	schlafen family member 5	Multiple_Complex
TC0500007684.hg.1	14.47	15.81	-2.53	0.0385	0.3475	TCONS_l2_00023407	Salzman2013 ANNOTATED, INTERNAL, ncRNA, OVERLAPTX, OVEXON best transcript TCONS_l2_00023407	Multiple_Complex
TC0100011012.hg.1	13.21	14.55	-2.53	0.0067	0.2741	RGS1	regulator of G-protein signaling 1	Multiple_Complex
TC1200012624.hg.1	13.32	14.66	-2.52	0.0037	0.2572	TUBA1C	tubulin, alpha 1c	Multiple_Complex
TC1900007127.hg.1	11.35	12.67	-2.51	0.0118	0.2875	IER2	immediate early response 2	Coding
TC0100016971.hg.1	12.84	14.15	-2.47	0.0287	0.3296	ADIPOR1	adiponectin receptor 1	Multiple_Complex
TC1600010227.hg.1	13.2	14.5	-2.46	0.0181	0.3051	N4BP1	NEDD4 binding protein 1	Multiple_Complex
TC0100018199.hg.1	15.22	16.51	-2.45	0.0006	0.2331	SRRM1	serine/arginine repetitive matrix 1	Multiple_Complex
TC1400010257.hg.1	12.3	13.59	-2.44	0.0018	0.2414	HSP90AA1	heat shock protein 90kDa alpha (cytosolic), class A member 1	Multiple_Complex
TC0X00009795.hg.1	10.1	11.38	-2.44	0.0087	0.2842	ALAS2	5-aminolevulinate synthase 2	Multiple_Complex
TC1200010109.hg.1	13.79	15.06	-2.42	0.045	0.358	LDHB	lactate dehydrogenase B	Multiple_Complex
TC2200009268.hg.1	11.78	13.05	-2.41	0.0466	0.3603	APOBEC3A	apolipoprotein B mRNA editing enzyme, catalytic polypeptide-like 3A	NonCoding
TC0600007862.hg.1	11.26	12.53	-2.41	0.0005	0.2331	PIM1	Pim-1 proto-oncogene, serine/threonine kinase	Multiple_Complex
TC0800009619.hg.1	13.41	14.67	-2.4	0.0323	0.3362	CTSB	cathepsin B	Multiple_Complex
TC0100010243.hg.1	11.75	13.01	-2.39	0.0005	0.2331	PYHIN1	pyrin and HIN domain family, member 1	Multiple_Complex
TC1100009200.hg.1	14.72	15.96	-2.37	0.0427	0.3537	CD3E	CD3e molecule, epsilon (CD3-TCR complex)	Multiple_Complex
TC0600009597.hg.1	17.88	19.12	-2.36	0.0139	0.2943	TNFAIP3	tumor necrosis factor, alpha-induced protein 3	Multiple_Complex
TC1200009881.hg.1	15.98	17.22	-2.36	0.0215	0.3143	CLEC2B	C-type lectin domain family 2, member B	Multiple_Complex
TC0500008479.hg.1	15.13	16.37	-2.36	0.0144	0.2957	SNX2	sorting nexin 2	Multiple_Complex
TC0200012257.hg.1	12.34	13.57	-2.35	0.0332	0.3378	EIF2AK2	eukaryotic translation initiation factor 2-alpha kinase 2	Multiple_Complex
TC1400010045.hg.1	14.24	15.47	-2.35	0.0482	0.3637	SERPINA1	serpin peptidase inhibitor, clade A (alpha-1 antiproteinase, antitrypsin), member 1	Multiple_Complex
TC0300010076.hg.1	13.74	14.96	-2.34	0.0379	0.3461	RPL35A	ribosomal protein L35a	Multiple_Complex
TC1200010618.hg.1	12.98	14.2	-2.34	0.0087	0.2842	TUBA1A	tubulin, alpha 1a	Multiple_Complex
TC0100007676.hg.1	10.75	11.98	-2.34	0.0328	0.3371	LCK	LCK proto-oncogene, Src family tyrosine kinase	Multiple_Complex
TC1600009952.hg.1	14.75	15.97	-2.34	0.0105	0.2842	YPEL3	yippee like 3	Multiple_Complex
TC1700007014.hg.1	13.82	15.04	-2.33	0.0003	0.2248	UBB	ubiquitin B	Multiple_Complex
TC0300013809.hg.1	14.9	16.12	-2.32	0.0182	0.3054	RPL14	ribosomal protein L14	Multiple_Complex
TC0300011023.hg.1	13.68	14.89	-2.32	0.0214	0.3141	SHISA5	shisa family member 5	Multiple_Complex
TC1900008164.hg.1	13.31	14.52	-2.32	0.0273	0.3272	RPS19	ribosomal protein S19	Multiple_Complex
TC1300007624.hg.1	15.28	16.49	-2.31	0.0023	0.2475	PTMAP5	prothymosin, alpha pseudogene 5	Multiple_Complex
TC2100007205.hg.1	12.11	13.32	-2.31	0.0268	0.3261	MX2	MX dynamin-like GTPase 2	Multiple_Complex
TC0300007067.hg.1	13.55	14.76	-2.3	0.0431	0.3543	MYD88	myeloid differentiation primary response 88	Multiple_Complex
TC1700012216.hg.1	12.04	13.24	-2.29	0.0185	0.3059	LGALS9	lectin, galactoside-binding, soluble, 9	Multiple_Complex
TC0600007285.hg.1	11.37	12.57	-2.29	0.0103	0.2842	HIST1H2AE	histone cluster 1, H2ae	Coding
TC0X00009981.hg.1	18.12	19.32	-2.29	0.003	0.2516	IL2RG	interleukin 2 receptor, gamma	Multiple_Complex
TC1200012248.hg.1	12.18	13.37	-2.29	0.0483	0.3641	HCAR3	hydroxycarboxylic acid receptor 3	Coding
TC0300008863.hg.1	14.77	15.96	-2.28	0.0027	0.2498	CDV3	CDV3 homolog (mouse)	Multiple_Complex
TC1000006891.hg.1	13.86	15.04	-2.27	0.0383	0.3467	VIM	vimentin	Multiple_Complex
TC0500009614.hg.1	12.8	13.97	-2.26	0.0109	0.2848	PRELID1	PRELI domain containing 1	Multiple_Complex
TC0600012814.hg.1	12.66	13.84	-2.25	0.0025	0.2494	CD164	CD164 molecule, sialomucin	Multiple_Complex
TC1400009104.hg.1	12.95	14.12	-2.25	0.0061	0.2718	RPL36AL	ribosomal protein L36a-like	Coding
TC0400007731.hg.1	10.37	11.54	-2.25	0.0011	0.2391	MT2P1	metallothionein 2 pseudogene 1 [Source:HGNC Symbol;Acc:HGNC:7407]	Multiple_Complex
TC0100013432.hg.1	11.86	13.03	-2.25	0.005	0.2637	WASF2	WAS protein family, member 2	Multiple_Complex
TC1400010741.hg.1	13.62	14.78	-2.25	0.0471	0.3613	RPS29; RPL32P29	ribosomal protein S29; ribosomal protein L32 pseudogene 29	Multiple_Complex
TC1500008984.hg.1	13.47	14.63	-2.24	0.0127	0.2902	NOP10	NOP10 ribonucleoprotein	Multiple_Complex
TC1200010616.hg.1	15.84	17.01	-2.24	0.0048	0.2637	TUBA1B	tubulin, alpha 1b	Multiple_Complex
TC0700012812.hg.1	14.14	15.3	-2.24	0.0011	0.2391	MKRN1	makorin ring finger protein 1	Multiple_Complex
TC0300006483.hg.1	12.37	13.54	-2.24	0.0341	0.3391	BHLHE40	basic helix-loop-helix family, member e40	Multiple_Complex
TC0300011060.hg.1	16.53	17.69	-2.24	0.0431	0.3543	RHOA	ras homolog family member A	Multiple_Complex
TC0700007345.hg.1	12.01	13.17	-2.23	0.012	0.288	STK17A	serine/threonine kinase 17a	Multiple_Complex
TC1200012583.hg.1	10.92	12.08	-2.23	0.0355	0.3417	CD27	CD27 molecule	Multiple_Complex
TC1900007349.hg.1	17.8	18.95	-2.22	0.0435	0.3549	RPL18A; SNORA68	ribosomal protein L18a; small nucleolar RNA, H/ACA box 68	Multiple_Complex
TC1900007108.hg.1	14.77	15.92	-2.22	0.0231	0.3166	CALR	calreticulin	Multiple_Complex
TC0200011023.hg.1	12.55	13.7	-2.22	0.0027	0.2498	SP100	SP100 nuclear antigen	Multiple_Complex
TC0500013359.hg.1	14.13	15.28	-2.22	0.044	0.3559	PPP2CA	protein phosphatase 2, catalytic subunit, alpha isozyme	Multiple_Complex
TC0700012712.hg.1	14.37	15.52	-2.21	0.0178	0.3041	LUZP6; MTPN	leucine zipper protein 6; myotrophin	Multiple_Complex
TC0600014247.hg.1	15.13	16.28	-2.2	0.0012	0.2391	FAM65B	family with sequence similarity 65, member B	Multiple_Complex
TC0900011177.hg.1	13.33	14.48	-2.2	0.013	0.2917	TXN	thioredoxin	Multiple_Complex
TC1500007034.hg.1	13.63	14.77	-2.2	0.0439	0.3557	SNAP23	synaptosome associated protein 23kDa	Multiple_Complex
TC0300010714.hg.1	10.96	12.1	-2.2	0.021	0.3132	TRANK1	tetratricopeptide repeat and ankyrin repeat containing 1	Multiple_Complex
TC1600007962.hg.1	10.3	11.43	-2.2	0.0013	0.2391	MT1A	metallothionein 1A	Coding
TC1500009079.hg.1	11.86	12.99	-2.19	0.0025	0.2495	SRP14	signal recognition particle 14kDa	Multiple_Complex
TC0200015538.hg.1	13.56	14.69	-2.19	0.0083	0.2823	KLF7	Kruppel-like factor 7 (ubiquitous)	Multiple_Complex
TC1100007247.hg.1	15.07	16.2	-2.19	0.0124	0.2891	CAPRIN1	cell cycle associated protein 1	Multiple_Complex
TC0500009422.hg.1	12.95	14.08	-2.18	0.0449	0.3574	NPM1	nucleophosmin (nucleolar phosphoprotein B23, numatrin)	Multiple_Complex
TC1100011888.hg.1	12.29	13.41	-2.18	0.0254	0.3228	CTSC	cathepsin C	Multiple_Complex
TC0200008996.hg.1	15.96	17.09	-2.18	0.0006	0.2331	ACTR3	ARP3 actin-related protein 3 homolog (yeast)	Multiple_Complex
TC1200012644.hg.1	13.47	14.59	-2.17	0.042	0.3532	PA2G4	proliferation-associated 2G4	Multiple_Complex
TC0200009539.hg.1	13.74	14.85	-2.17	0.0093	0.2842	ARHGAP15	Rho GTPase activating protein 15	Multiple_Complex
TC0400012757.hg.1	11.78	12.89	-2.16	0.0049	0.2637	RNF4	ring finger protein 4	Multiple_Complex
TC1000009684.hg.1	12.96	14.07	-2.16	0.032	0.3355	GDI2	GDP dissociation inhibitor 2	Multiple_Complex
TC0X00006721.hg.1	13.7	14.81	-2.16	0.0032	0.2528	TMSB10P2	thymosin beta 10 pseudogene 2 [Source:HGNC Symbol;Acc:HGNC:41950]	Multiple_Complex
TC2100007316.hg.1	12.16	13.27	-2.16	0.0136	0.293	H2BFS	H2B histone family, member S (pseudogene)	Coding
TC1700006709.hg.1	10.75	11.86	-2.16	0.0092	0.2842	XAF1	XIAP associated factor 1	Multiple_Complex
TC0900008173.hg.1	13.88	14.99	-2.15	0.031	0.3333	ANP32B	acidic nuclear phosphoprotein 32 family member B	Multiple_Complex
TC0900009825.hg.1	10.92	12.03	-2.15	0.0292	0.3299	DDX58	DEAD (Asp-Glu-Ala-Asp) box polypeptide 58	Multiple_Complex
TC0700008762.hg.1	13.54	14.64	-2.15	0.0038	0.2573	CBLL1	Cbl proto-oncogene-like 1, E3 ubiquitin protein ligase	Multiple_Complex
TC0200011075.hg.1	16.18	17.29	-2.14	0.0041	0.2606	PTMA	prothymosin, alpha	Multiple_Complex
TC0200007900.hg.1	12.19	13.29	-2.14	0.0054	0.2658	ARHGAP25	Rho GTPase activating protein 25	Multiple_Complex
TC2000007803.hg.1	15.74	16.83	-2.14	0.0382	0.3465	RPL12P4	ribosomal protein L12 pseudogene 4	Pseudogene
TC1700012230.hg.1	12.83	13.93	-2.14	0.0103	0.2842	ZNF207; MIR632	zinc finger protein 207; microRNA 632	Multiple_Complex
TC1600007964.hg.1	10.34	11.44	-2.14	0.0012	0.2391	MT1B; MT1CP	metallothionein 1B; metallothionein 1C, pseudogene	Multiple_Complex
TC1400009718.hg.1	10.83	11.93	-2.13	0.0079	0.2814	doypar	Transcript Identified by AceView	Coding
TC0800011561.hg.1	13.96	15.05	-2.13	0.0498	0.3665	EIF3H	eukaryotic translation initiation factor 3, subunit H	Multiple_Complex
TC1700012470.hg.1	14.62	15.71	-2.13	0.0006	0.2331	H3F3B	H3 histone, family 3B (H3.3B)	Multiple_Complex
TC1900011990.hg.1	14.41	15.49	-2.12	0.038	0.3462	RPL18	ribosomal protein L18	Multiple_Complex
TC1200009585.hg.1	13.38	14.46	-2.12	0.0342	0.3392	RPS4XP14	ribosomal protein S4X pseudogene 14 [Source:HGNC Symbol;Acc:HGNC:36737]	Multiple_Complex
TC0500010585.hg.1	14.35	15.43	-2.11	0.0316	0.3346	RPL37	ribosomal protein L37	Multiple_Complex
TC1700007740.hg.1	12.93	14	-2.1	0.0465	0.3602	RPL19	ribosomal protein L19	Multiple_Complex
TC0900011575.hg.1	16.64	17.72	-2.1	0.0294	0.3299	RPL12	ribosomal protein L12	Multiple_Complex
TC0600011185.hg.1	12.34	13.41	-2.1	0.0447	0.3571	HIST1H2BK	histone cluster 1, H2bk	Multiple_Complex
TC0900007680.hg.1	12.7	13.77	-2.1	0.0326	0.3368	TLE4	transducin-like enhancer of split 4	Multiple_Complex
TC0200009920.hg.1	14.25	15.31	-2.09	0.0091	0.2842	SSB	Sjogren syndrome antigen B (autoantigen La)	Multiple_Complex
TC0700013478.hg.1	11.95	13.01	-2.09	0.0202	0.3108	TRBV20-1	T cell receptor beta variable 20-1	Multiple_Complex
TC1100013222.hg.1	12.9	13.96	-2.09	0.018	0.3045	CARD16	caspase recruitment domain family, member 16	Multiple_Complex
TC1000009612.hg.1	14.32	15.38	-2.09	0.0184	0.3059	KLF6	Kruppel-like factor 6	Multiple_Complex
TC1400008940.hg.1	18.41	19.47	-2.08	0.0291	0.3299	NFKBIA	nuclear factor of kappa light polypeptide gene enhancer in B-cells inhibitor, alpha	Multiple_Complex
TC1700012052.hg.1	16.51	17.57	-2.08	0.0454	0.3588	ACTG1	actin gamma 1	Multiple_Complex
TC0200016347.hg.1	13.72	14.78	-2.08	0.0383	0.3466	HDLBP	high density lipoprotein binding protein	Multiple_Complex
TC0100015696.hg.1	11.05	12.11	-2.08	0.0047	0.2635	HIST2H2BF	histone cluster 2, H2bf	Multiple_Complex
TC0100017730.hg.1	11.41	12.46	-2.07	0.0381	0.3465	EGLN1	egl-9 family hypoxia-inducible factor 1	Multiple_Complex
TC1900007069.hg.1	12.53	13.58	-2.07	0.0027	0.2498	CTD-2666L21.3		Pseudogene
TC0600007377.hg.1	9.94	10.99	-2.07	0.0065	0.2738	HIST1H2BM	histone cluster 1, H2bm	Coding
TC0500013401.hg.1	14.05	15.09	-2.06	0.0045	0.2628	LCP2	lymphocyte cytosolic protein 2	Multiple_Complex
TC0800011124.hg.1	11.6	12.64	-2.06	0.0248	0.3213	RPL34P18	ribosomal protein L34 pseudogene 18 [Source:HGNC Symbol;Acc:HGNC:35968]	Multiple_Complex
TC0600013727.hg.1	14.33	15.37	-2.06	0.0362	0.343	EZR	ezrin	Multiple_Complex
TC1100012775.hg.1	15.14	16.18	-2.06	0.0458	0.3594	ETS1	v-ets avian erythroblastosis virus E26 oncogene homolog 1	Multiple_Complex
TC0300011452.hg.1	12.32	13.36	-2.06	0.0209	0.3128	UBA3	ubiquitin-like modifier activating enzyme 3	Multiple_Complex
TC1300008837.hg.1	12.71	13.74	-2.06	0.0004	0.2293	ZC3H13	zinc finger CCCH-type containing 13	Multiple_Complex
TC1200012247.hg.1	10.78	11.82	-2.05	0.0294	0.3299	HCAR2	hydroxycarboxylic acid receptor 2	Coding
TC0X00011401.hg.1	13.22	14.25	-2.05	0.0383	0.3467	RBMX; SNORD61	RNA binding motif protein, X-linked; small nucleolar RNA, C/D box 61	Multiple_Complex
TC0200014610.hg.1	12.52	13.56	-2.05	0.0244	0.3198	NMI	N-myc (and STAT) interactor	Multiple_Complex
TC0100012497.hg.1	14.77	15.81	-2.05	0.0123	0.289	GNB1	guanine nucleotide binding protein (G protein), beta polypeptide 1	Multiple_Complex
TC0700008868.hg.1	12.48	13.51	-2.04	0.0335	0.3383	TES	testin LIM domain protein	Multiple_Complex
TC1900007173.hg.1	14.82	15.85	-2.04	0.0142	0.2945	ADGRE5	adhesion G protein-coupled receptor E5	Multiple_Complex
TC1700009539.hg.1	16.52	17.55	-2.04	0.015	0.2985	PFN1	profilin 1	Multiple_Complex
TC0700011796.hg.1	13.14	14.17	-2.03	0.0191	0.3078	SAMD9	sterile alpha motif domain containing 9	Coding
TC1500007072.hg.1	12.64	13.66	-2.03	0.0218	0.3145	PDIA3	protein disulfide isomerase family A member 3	Multiple_Complex
TC0X00008672.hg.1	16.62	17.64	-2.03	0.0353	0.3411	FTH1P8	ferritin, heavy polypeptide 1 pseudogene 8 [Source:HGNC Symbol;Acc:HGNC:3995]	Multiple_Complex
TC0100015921.hg.1	10.97	11.99	-2.03	0.0065	0.2738	ADAR	adenosine deaminase, RNA-specific	Multiple_Complex
TC1200011527.hg.1	14.57	15.59	-2.03	0.0265	0.3254	RPL41P5	ribosomal protein L41 pseudogene 5	Multiple_Complex
TC1200006935.hg.1	12.95	13.97	-2.03	0.0057	0.2678	ATF7IP	activating transcription factor 7 interacting protein	Multiple_Complex
TC2100008392.hg.1	13.86	14.88	-2.03	0.0259	0.3238	ITGB2	integrin, beta 2 (complement component 3 receptor 3 and 4 subunit)	Multiple_Complex
TC0700007382.hg.1	13.96	14.98	-2.02	0.0369	0.3439	AC004453.8		Multiple_Complex
TC0300013428.hg.1	14.74	15.76	-2.02	0.0013	0.2391	TRA2B	transformer 2 beta homolog (Drosophila)	Multiple_Complex
TC0700012761.hg.1	12.59	13.61	-2.02	0.0033	0.2528	ZC3HAV1	zinc finger CCCH-type, antiviral 1	Multiple_Complex
TC1100007257.hg.1	11.16	12.17	-2.02	0.0404	0.3508	CAT	catalase	Multiple_Complex
TC1300009046.hg.1	12.32	13.33	-2.02	0.0153	0.2986	RPL13AP25	ribosomal protein L13a pseudogene 25 [Source:HGNC Symbol;Acc:HGNC:36981]	Pseudogene
TC1200009247.hg.1	11.42	12.43	-2.01	0.0264	0.3247	TMED2	transmembrane p24 trafficking protein 2	Multiple_Complex
TC0X00010473.hg.1	12.39	13.4	-2.01	0.0167	0.3012	TSC22D3	TSC22 domain family, member 3	Coding
TC0500011672.hg.1	12.07	13.08	-2.01	0.002	0.2455	PJA2	praja ring finger 2, E3 ubiquitin protein ligase	Multiple_Complex
TC0400012606.hg.1	11.06	12.07	-2.01	0.0054	0.2658	IRF2	interferon regulatory factor 2	Multiple_Complex
TC1500007659.hg.1	15.18	16.18	-2.01	0.0026	0.2498	PIAS1	protein inhibitor of activated STAT 1	Multiple_Complex
TC0900009654.hg.1	15.47	16.48	-2.01	0.028	0.3282	RPS6	ribosomal protein S6	Multiple_Complex
TC0200016018.hg.1	11.78	12.78	-2	0.0113	0.2858	NCL	nucleolin	Multiple_Complex
TC1100012121.hg.1	18.54	19.54	-2	0.0006	0.2331	TMEM123	transmembrane protein 123	Multiple_Complex
TC1500010825.hg.1	12.73	11.64	2.13	0.0258	0.3237			NonCoding
TC0300008077.hg.1	14.81	13.67	2.22	0.04	0.3502			NonCoding
TC2100006990.hg.1	13.39	12.22	2.25	0.0481	0.3634			NonCoding
TC1500010675.hg.1	13.39	12.16	2.36	0.0251	0.322			NonCoding
TC1500008530.hg.1	14.04	12.6	2.72	0.027	0.3264			NonCoding
TC1500010674.hg.1	14.75	13.24	2.85	0.0165	0.3012			NonCoding
TC1600006671.hg.1	12.71	11.16	2.92	0.0162	0.3012			NonCoding
TSUnmapped00000842.hg.1	12.71	11.16	2.92	0.0162	0.3012			NonCoding
TC1600009179.hg.1	12.67	10.95	3.29	0.0173	0.3029			NonCoding
TC2200007869.hg.1	15.74	13.99	3.36	0.0013	0.2391			NonCoding

## Sheet: CVID-A vs CVID
ID	CVID-A Avg (log2)	CVID Avg (log2)	Fold Change	P-val	FDR P-val	Gene Symbol	Description	Group
TC0500007918.hg.1	12.22	16.77	-23.31	0.0199	0.5543			NonCoding
TC0500008712.hg.1	12.11	15.98	-14.6	0.0164	0.5502	MIR4461	microRNA 4461	Precursor_microRNA
TC1600006671.hg.1	11.48	15.32	-14.36	0.0499	0.5946			NonCoding
TSUnmapped00000842.hg.1	11.48	15.32	-14.36	0.0499	0.5946			NonCoding
TC0900009642.hg.1	6.37	10.17	-13.86	3.52E-06	0.1593			NonCoding
TC1600009179.hg.1	11.37	15.01	-12.51	0.0478	0.5903			NonCoding
TC0100012409.hg.1	16.07	19.18	-8.61	0.0197	0.5540	MIR6723	microRNA 6723	Precursor_microRNA
TC0M00006452.hg.1	14.83	17.78	-7.76	0.0392	0.5815			NonCoding
TC0200013353.hg.1	10.96	13.9	-7.67	0.0274	0.5634	jeekeybo	Transcript Identified by AceView	Coding
TC0100012408.hg.1	11.22	13.8	-5.98	0.0379	0.5797			NonCoding
TC0M00006453.hg.1	15.53	18.04	-5.71	0.0192	0.5524			NonCoding
TC0700007850.hg.1	11.57	14	-5.39	0.0179	0.5522			NonCoding
TC1600006668.hg.1	10.64	12.97	-5.01	0.0450	0.5883			NonCoding
TC0500008710.hg.1	11.79	14.06	-4.79	0.0175	0.5516	sweeblawby	Transcript Identified by AceView	Unassigned
TC0700009573.hg.1	17.32	19.54	-4.66	0.0419	0.5851			NonCoding
TC2100006990.hg.1	12.06	14.07	-4.03	0.0301	0.5679			NonCoding
TC0500008711.hg.1	11.56	13.55	-3.98	0.0250	0.5594	gloysneebu	Transcript Identified by AceView	Unassigned
TC0200008770.hg.1	12.33	14.27	-3.85	0.0487	0.5922			NonCoding
TC1100011227.hg.1	12.9	14.77	-3.67	0.0108	0.5352	MALAT1	Metastasis-associated lung adenocarcinoma transcript 1 [Source:UniProtKB/Swiss-Prot;Acc:Q9UHZ2]	Multiple_Complex
TC0900007392.hg.1	16.22	18.02	-3.48	0.0124	0.5438			NonCoding
TC0M00006454.hg.1	16.11	17.84	-3.31	0.0460	0.5885	ND6	NADH dehydrogenase, subunit 6 (complex I)	Multiple_Complex
TC0X00010492.hg.1	13.7	15.37	-3.19	0.0364	0.5782			NonCoding
TC0600011371.hg.1	13.17	14.83	-3.17	0.0040	0.5110			NonCoding
TC0100009018.hg.1	16.08	17.62	-2.91	0.0264	0.5618	fawnoybu	Transcript Identified by AceView	NonCoding
TC1100011278.hg.1	11.85	13.24	-2.62	0.0202	0.5549	RP11-867G23.3	novel transcript	NonCoding
TC0500007334.hg.1	12.96	14.34	-2.6	0.0278	0.5637			NonCoding
TC0300007963.hg.1	12.69	14.03	-2.53	0.0117	0.5405			NonCoding
TC1900006698.hg.1	14.37	15.67	-2.46	0.0062	0.5167			NonCoding
TC0200007687.hg.1	11.93	13.21	-2.43	0.0349	0.5749			NonCoding
TC1600011511.hg.1	13.61	14.81	-2.3	0.0149	0.5467	smawsmer	Transcript Identified by AceView	Coding
TC0500010412.hg.1	13.94	15.12	-2.28	0.0057	0.5130	AC025458.1		Precursor_microRNA
TC2200008563.hg.1	11.12	12.3	-2.27	0.0392	0.5815			NonCoding
TC0300011886.hg.1	15.71	16.89	-2.27	0.0166	0.5502			NonCoding
TC0X00008452.hg.1	17.2	18.37	-2.25	0.0065	0.5167			NonCoding
TC0400009595.hg.1	16.05	17.21	-2.23	0.0069	0.5173	AC138781.1		Precursor_microRNA
TC1400007096.hg.1	17.23	18.35	-2.17	0.0267	0.5629			NonCoding
TC0600011907.hg.1	12.71	13.81	-2.14	0.0042	0.5110			NonCoding
TC0100012866.hg.1	16.26	17.35	-2.13	0.0209	0.5554	AL713997.1		Precursor_microRNA
TC0600008667.hg.1	13.24	14.32	-2.12	0.0305	0.5695	AL391416.1		Precursor_microRNA
TC1500010569.hg.1	12.84	13.91	-2.1	0.0257	0.5605	AC055873.1		Precursor_microRNA
TC0600007660.hg.1	11.26	12.31	-2.08	0.0140	0.5458			NonCoding
TC1300008013.hg.1	11.82	12.86	-2.06	0.0124	0.5440			NonCoding
TC0800008737.hg.1	14.61	15.65	-2.05	0.0064	0.5167			NonCoding
TC0300008481.hg.1	12.77	13.79	-2.03	0.0358	0.5764			NonCoding
TC0100008830.hg.1	13.23	14.25	-2.02	0.0143	0.5458			NonCoding
TC0300013361.hg.1	12.78	13.79	-2.01	0.0005	0.4329	loymarbu	Transcript Identified by AceView	Unassigned
TC0100010804.hg.1	18.46	19.47	-2	0.0050	0.5122	AL358354.1		Precursor_microRNA
TC0900011519.hg.1	13.67	12.66	2.01	0.0322	0.5733	PPP6C	protein phosphatase 6, catalytic subunit	Multiple_Complex
TC0800009231.hg.1	11.61	10.6	2.02	0.0008	0.4372	GRINA	glutamate receptor, ionotropic, N-methyl D-aspartate-associated protein 1 (glutamate binding)	Multiple_Complex
TC0300009459.hg.1	12.15	11.13	2.03	0.0093	0.5280	GPR160	G protein-coupled receptor 160	Multiple_Complex
TC1100013140.hg.1	12.04	11.02	2.03	0.0025	0.4823	TAF10	TAF10 RNA polymerase II, TATA box binding protein (TBP)-associated factor, 30kDa	Multiple_Complex
TC0X00007149.hg.1	13.11	12.09	2.03	0.0296	0.5659	TIMP1	TIMP metallopeptidase inhibitor 1	Multiple_Complex
TC1200009132.hg.1	12.9	11.87	2.05	0.0127	0.5458	RNF10	ring finger protein 10	Multiple_Complex
TC0100011267.hg.1	12.43	11.39	2.05	0.0127	0.5452	ATP2B4	ATPase, Ca++ transporting, plasma membrane 4	Multiple_Complex
TC1700012344.hg.1	17.28	16.24	2.05	0.0241	0.5594	GABARAP	GABA(A) receptor-associated protein	Multiple_Complex
TC0300013698.hg.1	12.08	11.04	2.06	0.0435	0.5865	rorverbo	Transcript Identified by AceView	Coding
TC0500009378.hg.1	13.15	12.11	2.06	0.0145	0.5458	DOCK2	dedicator of cytokinesis 2	Multiple_Complex
TC1700011369.hg.1	13.92	12.87	2.07	0.0431	0.5863	MED13	mediator complex subunit 13	Multiple_Complex
TC0300012089.hg.1	15.57	14.52	2.07	0.0487	0.5922	BZW1P2	basic leucine zipper and W2 domains 1 pseudogene 2 [Source:HGNC Symbol;Acc:HGNC:33954]	Pseudogene
TC0600007480.hg.1	15.95	14.9	2.07	0.0424	0.5857	HLA-F	major histocompatibility complex, class I, F	Multiple_Complex
TC0900011217.hg.1	16.33	15.27	2.08	0.0246	0.5594	PTBP3	polypyrimidine tract binding protein 3	Multiple_Complex
TC0500007720.hg.1	11.62	10.55	2.1	0.0338	0.5745	LOC728452	Transcript Identified by AceView, Entrez Gene ID(s) 728452	Coding
TC1000007127.hg.1	17.29	16.22	2.1	0.0259	0.5605	WAC	WW domain containing adaptor with coiled-coil	Multiple_Complex
TC1500009514.hg.1	11.84	10.77	2.11	0.0044	0.5110	RFX7	regulatory factor X, 7	Multiple_Complex
TC0500010553.hg.1	18.64	17.57	2.11	0.0389	0.5809	FYB	FYN binding protein	Multiple_Complex
TC0600014270.hg.1	11.91	10.84	2.11	0.0430	0.5863	GPSM3	G-protein signaling modulator 3	Coding
TC0600011507.hg.1	12.43	11.35	2.11	0.0024	0.4745	PSMB8	proteasome subunit beta 8	Multiple_Complex
TC0400008906.hg.1	12.57	11.49	2.11	0.0289	0.5652	RTN3P1	reticulon 3 pseudogene 1 [Source:HGNC Symbol;Acc:HGNC:19212]	Pseudogene
TC0100015728.hg.1	13.05	11.96	2.13	0.0245	0.5594	APH1A	APH1A gamma secretase subunit	Multiple_Complex
TC0500011448.hg.1	13.14	12.05	2.13	0.0326	0.5735	ARRDC3	arrestin domain containing 3	Multiple_Complex
TC0100009339.hg.1	12.29	11.17	2.17	0.0346	0.5746	TMEM167B	transmembrane protein 167B	Multiple_Complex
TSUnmapped00000064.hg.1	12.99	11.87	2.17	0.0229	0.5574	CTC-471F3.4		Pseudogene
TC0600013712.hg.1	11.94	10.83	2.17	0.0406	0.5835	SRP72P2	signal recognition particle 72kDa pseudogene 2 [Source:HGNC Symbol;Acc:HGNC:31096]	Multiple_Complex
TC0100013432.hg.1	12.77	11.64	2.19	0.0127	0.5458	WASF2	WAS protein family, member 2	Multiple_Complex
TC0600010056.hg.1	13.94	12.81	2.2	0.0053	0.5122	WTAP	Wilms tumor 1 associated protein	Multiple_Complex
TC0200009447.hg.1	14.84	13.7	2.21	0.0080	0.5201	UBXN4	UBX domain protein 4	Multiple_Complex
TC1900009272.hg.1	13.91	12.76	2.22	0.0358	0.5764	AES	amino-terminal enhancer of split	Multiple_Complex
TC0700009244.hg.1	11.67	10.52	2.22	0.0211	0.5554	snasnybu	Transcript Identified by AceView	Coding
TC1900008907.hg.1	19.82	18.67	2.22	0.0347	0.5746	RPL28; MIR6805	ribosomal protein L28; microRNA 6805	Multiple_Complex
TC1000011524.hg.1	12.95	11.8	2.22	0.0395	0.5819	PIK3AP1	phosphoinositide-3-kinase adaptor protein 1	Multiple_Complex
TC0100009480.hg.1	14.28	13.13	2.23	0.0257	0.5605	HIPK1	homeodomain interacting protein kinase 1	Multiple_Complex
TC2000009874.hg.1	12.5	11.33	2.25	0.0245	0.5594	PSMF1	proteasome inhibitor subunit 1	Multiple_Complex
TC0300007679.hg.1	14.26	13.09	2.25	0.0053	0.5122	ATXN7	ataxin 7	Multiple_Complex
TC1200012843.hg.1	15.97	14.79	2.26	0.0284	0.5641	ARPC3	actin related protein 2/3 complex subunit 3	NonCoding
TC0400010085.hg.1	12.99	11.81	2.27	0.0432	0.5863	BOD1L1	biorientation of chromosomes in cell division 1-like 1	Multiple_Complex
TC0200014995.hg.1	17.81	16.63	2.27	0.0486	0.5920	WIPF1	WAS/WASL interacting protein family, member 1	Multiple_Complex
TC0100007477.hg.1	12.73	11.54	2.27	0.0286	0.5652	ARID1A	AT rich interactive domain 1A (SWI-like)	Multiple_Complex
TC1100010733.hg.1	13.83	12.63	2.29	0.0213	0.5554	SPI1	Spi-1 proto-oncogene	Multiple_Complex
TC1600011330.hg.1	13.39	12.2	2.29	0.0234	0.5584	ATP6V0C	ATPase, H+ transporting, lysosomal 16kDa, V0 subunit c	Multiple_Complex
TC0X00009981.hg.1	18.87	17.65	2.33	0.0235	0.5584	IL2RG	interleukin 2 receptor, gamma	Multiple_Complex
TC2100007117.hg.1	11.55	10.33	2.34	0.0102	0.5348			NonCoding
TC0900006993.hg.1	13.06	11.83	2.34	0.0426	0.5862	ANXA2P2	annexin A2 pseudogene 2	Multiple_Complex
TC1800007326.hg.1	13.37	12.14	2.35	0.0497	0.5943	ME2	malic enzyme 2, NAD(+)-dependent, mitochondrial	Multiple_Complex
TC1900008507.hg.1	18.59	17.35	2.37	0.0356	0.5764	FTL	ferritin, light polypeptide	Multiple_Complex
TC0100010369.hg.1	12.85	11.61	2.37	0.0274	0.5634	ATF6	activating transcription factor 6	Multiple_Complex
TC1700011919.hg.1	13.68	12.43	2.38	0.0268	0.5629	CEP295NL; TIMP2	CEP295 N-terminal like; TIMP metallopeptidase inhibitor 2	Multiple_Complex
TC2000006567.hg.1	13.48	12.22	2.4	0.0220	0.5568	FTLP3	ferritin, light polypeptide pseudogene 3 [Source:HGNC Symbol;Acc:HGNC:4000]	Pseudogene
TC1400007588.hg.1	14.94	13.67	2.41	0.0460	0.5885	PCNX	pecanex homolog (Drosophila)	Multiple_Complex
TC0100017471.hg.1	13.71	12.43	2.42	0.0218	0.5563	WDR26; MIR4742	WD repeat domain 26; microRNA 4742	Multiple_Complex
TC0700011550.hg.1	13.41	12.13	2.42	0.0107	0.5352	POM121C	POM121 transmembrane nucleoporin C	Multiple_Complex
TC1200010926.hg.1	13.34	12.06	2.44	0.0098	0.5322	BAZ2A	bromodomain adjacent to zinc finger domain 2A	Multiple_Complex
TC0200009440.hg.1	13.07	11.77	2.46	0.0018	0.4745	R3HDM1	R3H domain containing 1	Multiple_Complex
TC1400006718.hg.1	13.71	12.41	2.46	0.0108	0.5354	PSME1	proteasome activator subunit 1	Multiple_Complex
TC2100008562.hg.1	13.83	12.52	2.47	0.0159	0.5489	RUNX1	runt-related transcription factor 1	Multiple_Complex
TC1600011368.hg.1	12.34	11.03	2.48	0.0151	0.5481	LAT	linker for activation of T-cells	Multiple_Complex
TC0100009697.hg.1	11.87	10.56	2.48	0.0146	0.5458	FCGR1C	Fc fragment of IgG, high affinity Ic, receptor (CD64), pseudogene	Multiple_Complex
TC0X00007026.hg.1	14.21	12.9	2.48	0.0188	0.5524	USP9X	ubiquitin specific peptidase 9, X-linked	Multiple_Complex
TC1000010956.hg.1	12.71	11.39	2.49	0.0320	0.5733	C10orf54	chromosome 10 open reading frame 54	Multiple_Complex
TC0600012316.hg.1	13.85	12.53	2.5	0.0348	0.5746	TMEM30A	transmembrane protein 30A	Multiple_Complex
TC0600008972.hg.1	13.58	12.26	2.51	0.0212	0.5554	PRDM1	PR domain containing 1, with ZNF domain	Multiple_Complex
TC0X00011302.hg.1	15.64	14.29	2.56	0.0389	0.5809	MSN	moesin	Multiple_Complex
TC1900007069.hg.1	13.63	12.27	2.56	0.0107	0.5352	CTD-2666L21.3		Pseudogene
TC1800008730.hg.1	15.5	14.14	2.57	0.0133	0.5458	MBD2	methyl-CpG binding domain protein 2	Multiple_Complex
TC1200012640.hg.1	13.79	12.42	2.58	0.0443	0.5873	BLOC1S1	biogenesis of lysosomal organelles complex-1, subunit 1	Multiple_Complex
TC0900012225.hg.1	13.83	12.44	2.61	0.0076	0.5194	RNF38	ring finger protein 38	Multiple_Complex
TC0200015243.hg.1	12.59	11.21	2.61	0.0175	0.5516	mohuyo	Transcript Identified by AceView	Unassigned
TC0200008677.hg.1	11.83	10.42	2.66	0.0169	0.5502	AC007278.2	putative novel transcript	NonCoding
TC0100015496.hg.1	14.28	12.86	2.68	0.0233	0.5584	RNVU1-19	RNA, variant U1 small nuclear 19	Small_RNA
TC0700007807.hg.1	13.03	11.6	2.69	0.0303	0.5694	ZNF92	zinc finger protein 92	Multiple_Complex
TC1500009189.hg.1	12.83	11.4	2.7	0.0076	0.5194	ZNF106	zinc finger protein 106	Multiple_Complex
TC0100015891.hg.1	11.96	10.52	2.71	0.0025	0.4796	CRTC2	CREB regulated transcription coactivator 2	Multiple_Complex
TC1200012635.hg.1	13.6	12.15	2.73	0.0071	0.5173	PRR13	proline rich 13	Multiple_Complex
TC0400007938.hg.1	14.45	12.97	2.78	0.0472	0.5897	BMP2K	BMP2 inducible kinase	Multiple_Complex
TC2200007457.hg.1	13.07	11.59	2.79	0.0080	0.5204	EP300; MIR1281	E1A binding protein p300; microRNA 1281	Multiple_Complex
TC0300007410.hg.1	16.81	15.32	2.81	0.0246	0.5594	GNAI2	guanine nucleotide binding protein (G protein), alpha inhibiting activity polypeptide 2	Multiple_Complex
TC1100009864.hg.1	12.98	11.48	2.81	0.0027	0.4858	RHOG	ras homolog family member G	Multiple_Complex
TC2000007686.hg.1	12.46	10.93	2.89	0.0278	0.5637	LINC01272	long intergenic non-protein coding RNA 1272	Multiple_Complex
TC0900007010.hg.1	13.27	11.74	2.89	0.0175	0.5516	UBE2R2	ubiquitin-conjugating enzyme E2R 2	Multiple_Complex
TC0100018451.hg.1	16.95	15.4	2.93	0.0365	0.5782	GBP2	guanylate binding protein 2, interferon-inducible	Multiple_Complex
TC0500009614.hg.1	13.71	12.15	2.95	0.0114	0.5385	PRELID1	PRELI domain containing 1	Multiple_Complex
TC1900009859.hg.1	14.9	13.34	2.95	0.0024	0.4745	BRD4	bromodomain containing 4	Multiple_Complex
TC0600014217.hg.1	14.83	13.27	2.96	0.0307	0.5700	SERPINB1	serpin peptidase inhibitor, clade B (ovalbumin), member 1	Multiple_Complex
TC0300012000.hg.1	14.59	13.01	2.98	0.0220	0.5568	ATG3	autophagy related 3	Multiple_Complex
TC1700006719.hg.1	18.24	16.66	3	0.0334	0.5745	RNASEK; C17orf49; RNASEK-C17orf49	ribonuclease, RNase K; chromosome 17 open reading frame 49; RNASEK-C17orf49 readthrough	Multiple_Complex
TC2200007138.hg.1	14.17	12.59	3	0.0182	0.5524	FBXO7	F-box protein 7	Multiple_Complex
TC1200010616.hg.1	16.74	15.1	3.11	0.0418	0.5850	TUBA1B	tubulin, alpha 1b	Multiple_Complex
TC0600012542.hg.1	14.16	12.51	3.14	0.0485	0.5917	UBE2J1	ubiquitin-conjugating enzyme E2, J1	Multiple_Complex
TC1200011845.hg.1	16.47	14.81	3.16	0.0455	0.5884	SELPLG	selectin P ligand	Coding
TC1000008795.hg.1	14.98	13.32	3.16	0.0100	0.5338	SLK	STE20-like kinase	Multiple_Complex
TC1600009202.hg.1	14.84	13.18	3.16	0.0389	0.5809	CREBBP	CREB binding protein	Multiple_Complex
TC0600007862.hg.1	12.9	11.24	3.17	0.0005	0.4329	PIM1	Pim-1 proto-oncogene, serine/threonine kinase	Multiple_Complex
TC1000008276.hg.1	13.95	12.27	3.2	0.0015	0.4739	CCSER2	coiled-coil serine rich protein 2	Multiple_Complex
TC1100013222.hg.1	14.24	12.56	3.21	0.0323	0.5733	CARD16	caspase recruitment domain family, member 16	Multiple_Complex
TC1000007700.hg.1	16.84	15.13	3.27	0.0437	0.5872	UBE2D1	ubiquitin conjugating enzyme E2D 1	Multiple_Complex
TC1600007362.hg.1	13.38	11.59	3.46	0.0030	0.4942	ATXN2L	ataxin 2-like	Multiple_Complex
TC0500011049.hg.1	13.86	12.03	3.54	0.0474	0.5897	NAIP	NLR family, apoptosis inhibitory protein	Multiple_Complex
TC0200015242.hg.1	18.73	16.88	3.61	0.0219	0.5568	STAT1	signal transducer and activator of transcription 1	Multiple_Complex
TC1200012624.hg.1	14.73	12.85	3.67	0.0490	0.5927	TUBA1C	tubulin, alpha 1c	Multiple_Complex
TC0X00007199.hg.1	13.47	11.55	3.78	0.0116	0.5402	WAS	Wiskott-Aldrich syndrome	Multiple_Complex
TC2000007005.hg.1	14.67	12.74	3.8	0.0359	0.5768	CST7	cystatin F (leukocystatin)	Coding
TC0200010448.hg.1	13.23	11.27	3.88	0.0313	0.5715	STRADB	STE20-related kinase adaptor beta	Multiple_Complex
TC1600008920.hg.1	12.84	10.88	3.88	0.0144	0.5458			NonCoding
TC0400008053.hg.1	16.84	14.85	3.96	0.0299	0.5664	AFF1	AF4/FMR2 family, member 1	Multiple_Complex
TC1400009524.hg.1	15.01	13.01	4	0.0296	0.5664	ZFP36L1	ZFP36 ring finger protein-like 1	Coding
TC0500009250.hg.1	16.33	14.29	4.12	0.0193	0.5524	UBLCP1	ubiquitin-like domain containing CTD phosphatase 1	Multiple_Complex
TC0600007268.hg.1	13.63	11.58	4.13	0.0199	0.5541	HIST1H4C	histone cluster 1, H4c	Coding
TC0500013322.hg.1	15.31	13.2	4.33	0.0199	0.5541	NAIP	NLR family, apoptosis inhibitory protein	Multiple_Complex
TC0100009656.hg.1	12.62	10.5	4.34	0.0038	0.5110	FCGR1B	Fc fragment of IgG, high affinity Ib, receptor (CD64)	Multiple_Complex
TC1800009268.hg.1	12.7	10.58	4.34	0.0348	0.5747	DSC2	desmocollin 2	Multiple_Complex
TC0500012017.hg.1	15.9	13.69	4.63	0.0455	0.5884	IRF1	interferon regulatory factor 1	Multiple_Complex
TC1600007931.hg.1	17.02	14.78	4.74	0.0497	0.5946	LPCAT2	lysophosphatidylcholine acyltransferase 2	Multiple_Complex
TC1600006658.hg.1	13.17	10.91	4.79	0.0150	0.5475	IL32	interleukin 32	Multiple_Complex
TC2000008096.hg.1	13.74	11.46	4.83	0.0090	0.5257			NonCoding
TC0100015822.hg.1	19.11	16.83	4.89	0.0219	0.5568	S100A11	S100 calcium binding protein A11	Multiple_Complex
TC1700006638.hg.1	17.59	15.29	4.93	0.0470	0.5897	ARRB2	arrestin, beta 2	Multiple_Complex
TC0X00007222.hg.1	17.34	15.02	5.01	0.0118	0.5407	PLP2	proteolipid protein 2 (colonic epithelium-enriched)	Multiple_Complex
TC0100010341.hg.1	17.38	15.01	5.16	0.0213	0.5554	FCER1G	Fc fragment of IgE, high affinity I, receptor for; gamma polypeptide	Multiple_Complex
TC1100010688.hg.1	15.17	12.59	5.96	0.0109	0.5358	PHF21A	PHD finger protein 21A	Multiple_Complex
TC0100018379.hg.1	13.26	10.67	5.99	0.0472	0.5897	LOC100132287; LOC100132062; RP4-669L17.10	uncharacterized LOC100132287; uncharacterized LOC100132062; Transcript Identified by AceView, Entrez Gene ID(s) 388312; 100132287, RefSeq ID(s) NR_028322; novel transcript	Multiple_Complex
TC0100015856.hg.1	19.6	16.8	6.96	0.0221	0.5568	S100A12	S100 calcium binding protein A12	Coding
TC0500013185.hg.1	15.85	12.96	7.4	0.0141	0.5458	RP11-497H16.7		Multiple_Complex
TC0700013462.hg.1	17.05	13.87	9.04	0.0469	0.5897	LINC01000	long intergenic non-protein coding RNA 1000	Multiple_Complex
TC0500007684.hg.1	17.51	13.96	11.73	0.0095	0.5282	TCONS_l2_00023407	Salzman2013 ANNOTATED, INTERNAL, ncRNA, OVERLAPTX, OVEXON best transcript TCONS_l2_00023407	Multiple_Complex
TC0100009866.hg.1	16.15	12.54	12.2	0.0240	0.5594	FCGR1A	Fc fragment of IgG, high affinity Ia, receptor (CD64)	Multiple_Complex

## Sheet: SIgAD-A vs SIgAD
ID	SIgAD-A Avg (log2)	SIgAD Avg (log2)	Fold Change	P-val	FDR P-val	Gene Symbol	Description	Group
TC0100008068.hg.1	6.35	10.16	-13.99	3.55e-06	0.0482	steerubo	Transcript Identified by AceView	Coding
TC1100007932.hg.1	6.31	10.12	-13.98	0.003	0.6825	smamer	Transcript Identified by AceView	Unassigned
TC1600008691.hg.1	6.35	10.13	-13.76	0.0028	0.6781	flarra	Transcript Identified by AceView	Coding
TC1000008400.hg.1	10.92	13.43	-5.68	0.0383	1	IFIT1	interferon-induced protein with tetratricopeptide repeats 1	Coding
TC2100007208.hg.1	12.51	14.89	-5.23	0.0176	0.9622	MX1	MX dynamin-like GTPase 1	Multiple_Complex
TC0100013445.hg.1	11.86	14.2	-5.06	0.0184	0.9695	IFI6	interferon, alpha-inducible protein 6	Multiple_Complex
TC0100008815.hg.1	10.76	12.91	-4.42	0.0294	1	IFI44L	interferon-induced protein 44-like	Multiple_Complex
TC1800007304.hg.1	11.56	12.73	-2.25	0.0483	1	SCARNA17; SNHG22	small Cajal body-specific RNA 17; small nucleolar RNA host gene 22	Multiple_Complex
TC1400008992.hg.1	13.11	12.11	2.01	0.0021	0.6241			NonCoding
TC1500008133.hg.1	17.43	16.42	2.02	0.0077	0.8228	sokama	Transcript Identified by AceView	NonCoding
TC0600009663.hg.1	12.68	11.66	2.03	0.0113	0.9033	laraby	Transcript Identified by AceView	Unassigned
TC0200012683.hg.1	16.71	15.68	2.03	0.0214	0.9916	AC073215.1		Precursor_microRNA
TC1700010132.hg.1	12.76	11.73	2.04	0.0107	0.8891			NonCoding
TC0X00008133.hg.1	12.77	11.73	2.06	0.0029	0.6781	snodu	Transcript Identified by AceView	Coding
TC2000008795.hg.1	12.18	11.12	2.09	0.0024	0.6564	AC018688.1		Precursor_microRNA
TC0400006825.hg.1	12.53	11.45	2.12	0.0175	0.9611	snofleyby	Transcript Identified by AceView	Coding
TC0400009566.hg.1	12.34	11.25	2.13	0.0203	0.9807	tusweebu	Transcript Identified by AceView	Coding
TC0900010979.hg.1	15.7	14.61	2.13	0.0102	0.8769	AL353782.1		Precursor_microRNA
TC0300013100.hg.1	13.43	12.34	2.14	0.0075	0.819	gleyskawby	Transcript Identified by AceView	Unassigned
TC1400008160.hg.1	12.57	11.46	2.15	0.0001	0.2909	bacharbu	Transcript Identified by AceView	Coding
TC0400006821.hg.1	12.5	11.39	2.16	0.0291	1	zafleyby	Transcript Identified by AceView	Coding
TC0400006827.hg.1	12.5	11.39	2.16	0.0291	1	joflorby	Transcript Identified by AceView	Coding
TC0400009511.hg.1	12.27	11.16	2.16	9.23e-05	0.2735			NonCoding
TC1600007638.hg.1	13.79	12.68	2.17	0.0002	0.3211			NonCoding
TC0500013145.hg.1	12.9	11.79	2.17	0.0459	1			NonCoding
TC0400012512.hg.1	12.6	11.48	2.18	0.0001	0.283			NonCoding
TC1100007216.hg.1	12.07	10.94	2.19	0.0295	1	PRRG4	proline rich Gla (G-carboxyglutamic acid) 4 (transmembrane)	Multiple_Complex
TC0600009433.hg.1	17.2	16.07	2.19	0.0225	1	Z97352.1		Multiple_Complex
TC1600009298.hg.1	14.86	13.73	2.2	0.0187	0.9702			NonCoding
TC2000007764.hg.1	17.83	16.67	2.24	0.0122	0.9145	AL050316.1		Precursor_microRNA
TC0300009186.hg.1	18.04	16.85	2.28	0.0192	0.9702			NonCoding
TC0200007815.hg.1	16.69	15.49	2.3	0.0086	0.8514	AC007365.2		Precursor_microRNA
TC0200013443.hg.1	13.13	11.92	2.32	0.0028	0.673			NonCoding
TC1000007815.hg.1	13.34	12.13	2.32	0.0492	1	AL592466.1		Precursor_microRNA
TC0400009378.hg.1	14.84	13.62	2.34	0.0045	0.7777			NonCoding
TC1200011009.hg.1	12.45	11.22	2.34	0.0005	0.4642			NonCoding
TC0600008667.hg.1	14.44	13.19	2.37	0.0251	1	AL391416.1		Precursor_microRNA
TC0400010661.hg.1	12.34	11.09	2.37	0.0004	0.446	sarfleeby	Transcript Identified by AceView	Coding
TC0400006813.hg.1	12.58	11.33	2.38	0.0195	0.9702	sneeflerby	Transcript Identified by AceView	Coding
TC0400006815.hg.1	12.58	11.33	2.38	0.0195	0.9702	starflerby	Transcript Identified by AceView	Coding
TC0400006817.hg.1	12.58	11.33	2.38	0.0195	0.9702	feefleyby	Transcript Identified by AceView	Coding
TC0400006819.hg.1	12.58	11.33	2.38	0.0195	0.9702	karfleyby	Transcript Identified by AceView	Coding
TC0400006823.hg.1	12.58	11.33	2.38	0.0195	0.9702	blorfleyby	Transcript Identified by AceView	Coding
TC0400006829.hg.1	12.58	11.33	2.38	0.0195	0.9702	myflorby	Transcript Identified by AceView	Coding
TC0100009671.hg.1	14.66	13.41	2.39	0.015	0.9347			NonCoding
TC0200013785.hg.1	14.27	12.98	2.43	0.0474	1	MIR548AU	microRNA 548au	Precursor_microRNA
TC1000007819.hg.1	14.74	13.45	2.45	0.0252	1	AC022538.1		Precursor_microRNA
TC0200008142.hg.1	12.4	11.08	2.5	0.0049	0.7933	sperjoybo	Transcript Identified by AceView	Coding
TC2100006533.hg.1	13.18	11.85	2.51	0.0084	0.8514			NonCoding
TC0700007805.hg.1	12.73	11.4	2.52	0.0217	0.9949	SNORA63	Small nucleolar RNA SNORA63 [Source:RFAM;Acc:RF00092]	Multiple_Complex
TC0700009572.hg.1	19.31	17.97	2.53	0.0237	1			NonCoding
TC0400006795.hg.1	13.38	12.04	2.54	0.0189	0.9702	karflerby	Transcript Identified by AceView	Coding
TC2200006438.hg.1	12.29	10.93	2.57	0.001	0.5264	CT978678.1		Precursor_microRNA
TC0X00006689.hg.1	16.23	14.87	2.57	0.0273	1	AC078993.1		Precursor_microRNA
TC0700008983.hg.1	15.51	14.13	2.59	0.0058	0.8057			NonCoding
TC0X00009081.hg.1	17.39	16.02	2.59	0.0204	0.9808	AC002981.1		Precursor_microRNA
TC0X00009499.hg.1	18.3	16.91	2.62	0.013	0.9207	AL136137.1		Precursor_microRNA
TC0700011347.hg.1	18.52	17.12	2.63	0.0125	0.916	AC068533.1		Precursor_microRNA
TC0500009812.hg.1	13.21	11.8	2.64	0.0028	0.673	rarslabu	Transcript Identified by AceView	Coding
TC0900006781.hg.1	14.96	13.55	2.65	0.0283	1	AL163193.1		Precursor_microRNA
TC2000008522.hg.1	16.43	14.98	2.73	0.0142	0.933	AL050321.1		Precursor_microRNA
TC1700011053.hg.1	17.67	16.21	2.75	0.0102	0.8786	AC006487.1		Precursor_microRNA
TC1000010394.hg.1	15.39	13.93	2.76	0.0091	0.8612			NonCoding
TC0300011886.hg.1	17.1	15.63	2.77	0.0202	0.9799			NonCoding
TC0400008156.hg.1	12.67	11.16	2.85	1.3e-05	0.0931			NonCoding
TC0900007107.hg.1	14.96	13.45	2.85	0.011	0.8973			NonCoding
TC0400012175.hg.1	17.28	15.76	2.87	0.0164	0.9448	AC020703.2		Precursor_microRNA
TC0700009573.hg.1	19.11	17.57	2.89	0.0493	1			NonCoding
TC2200009082.hg.1	18.6	17.06	2.91	0.0127	0.9186	AL954742.1		Precursor_microRNA
TC0600012157.hg.1	19.37	17.82	2.93	0.0256	1			NonCoding
TC0600007139.hg.1	18.73	17.16	2.98	0.0192	0.9702	AL136303.1		Precursor_microRNA
TC1600007647.hg.1	12.62	11.03	3	0.0008	0.5073	AC136932.1		Precursor_microRNA
TC0400007469.hg.1	14.34	12.74	3.04	0.0172	0.9603			NonCoding
TC1500010675.hg.1	13.7	12.09	3.05	0.0471	1			NonCoding
TC0700007344.hg.1	17.9	16.27	3.08	0.0108	0.8914	AC011738.1		Precursor_microRNA
TC2100006474.hg.1	13.07	11.44	3.1	0.019	0.9702	MIR663A; FP671120.5	Homo sapiens microRNA 663a (MIR663A), microRNA.	Precursor_microRNA
TC1000008817.hg.1	13.81	12.05	3.4	0.0011	0.534			NonCoding
TC1500010815.hg.1	14.68	12.89	3.47	0.0437	1			NonCoding
TC0X00008895.hg.1	13.28	11.48	3.5	0.0112	0.9033			NonCoding
TC0100009673.hg.1	15.83	14.02	3.52	0.0304	1			NonCoding
TC2100006496.hg.1	17.27	15.4	3.66	0.0084	0.8499			NonCoding
TC1900010097.hg.1	13.41	11.51	3.74	0.0002	0.3581			NonCoding
TC1200006788.hg.1	13.79	11.84	3.86	0.0106	0.8875	KLRD1	killer cell lectin-like receptor subfamily D, member 1	Multiple_Complex
TC0200011261.hg.1	16.26	14.3	3.87	0.004	0.764			NonCoding
TC1300008013.hg.1	13.29	11.3	3.98	0.0016	0.587			NonCoding
TC0400006811.hg.1	13.7	11.71	3.98	0.019	0.9702	skarflerby	Transcript Identified by AceView	Coding
TC1500008530.hg.1	14.82	12.65	4.51	0.042	1			NonCoding
TC1500010674.hg.1	15.22	12.95	4.84	0.0226	1			NonCoding
TC2100006465.hg.1	14.38	11.94	5.44	0.0171	0.9557	FP671120.2		Precursor_microRNA
TC2100006481.hg.1	14.38	11.94	5.44	0.0171	0.9557	FP236383.8		Precursor_microRNA
TC22_KI270733v1_random00006438.hg.1	14.38	11.94	5.44	0.0171	0.9557	AL353644.9		Precursor_microRNA
TCUn_GL000220v100006438.hg.1	14.38	11.94	5.44	0.0171	0.9557	AL592188.2		Precursor_microRNA
